# Supplementary material for: 3-(3-Fluoro­phenyl­sulfin­yl)-2,4,6,7-tetra­methyl-1-benzofuran
Source: Acta Crystallogr Sect E Struct Rep Online. 2011 May 7;67(Pt 6):o1323. doi: 10.1107/S1600536811016102 (PMC3120326; doi:10.1107/S1600536811016102)
Supplement: Supplementary file 2 [file e-67-o1323-Isup2.hkl]

# 
# h,k,l, Fc-squared, Fo-squared, sigma(Fo-squared) and status flag 
# 
data_I
_shelx_title ' 1077 IN P-1' 
_shelx_refln_list_code          4 
_shelx_F_calc_maximum      124.39 
_exptl_crystal_F_000       332.00 
_reflns_d_resolution_high  0.7695 
 
loop_ 
 _symmetry_equiv_pos_as_xyz 
 'x, y, z' 
 '-x, -y, -z' 
 
_cell_length_a     7.2690 
_cell_length_b     8.0039 
_cell_length_c    13.7968 
_cell_angle_alpha  76.839 
_cell_angle_beta   88.561 
_cell_angle_gamma  77.506 
 
_shelx_F_squared_multiplier     1.000 
 
loop_ 
 _refln_index_h 
 _refln_index_k 
 _refln_index_l 
 _refln_F_squared_calc 
 _refln_F_squared_meas 
 _refln_F_squared_sigma 
 _refln_observed_status 
   1   0   0     8175.42     7486.23    241.28 o 
   2   0   0       79.43       76.00      1.71 o 
   3   0   0      413.81      514.06     11.26 o 
   4   0   0        9.53        9.48      1.96 o 
   5   0   0      249.34      244.49      5.67 o 
   6   0   0      200.64      199.93      5.49 o 
   7   0   0       10.10       11.12      1.75 o 
   8   0   0        2.09        1.23      1.09 o 
   9   0   0       41.41       47.93      3.55 o 
  -8   1   0       13.78       14.33      2.52 o 
  -7   1   0       20.13       18.56      1.96 o 
  -6   1   0       33.80       38.21      2.66 o 
  -5   1   0      547.42      532.51      9.83 o 
  -4   1   0       48.24       34.65      2.23 o 
  -3   1   0      670.19      638.44      9.06 o 
  -2   1   0     3435.10     3517.83     30.64 o 
  -1   1   0      258.84      274.40      4.30 o 
   0   1   0      280.34      284.16      3.26 o 
   1   1   0      452.77      469.82      5.78 o 
   2   1   0        9.32        7.55      0.38 o 
   3   1   0      818.79      825.70      8.42 o 
   4   1   0      268.42      272.36      4.27 o 
   5   1   0       20.33       15.51      1.23 o 
   6   1   0       29.37       25.67      2.04 o 
   7   1   0       15.19       14.84      1.05 o 
   8   1   0        5.28        6.67      1.16 o 
   9   1   0        5.27        5.00      1.97 o 
  -8   2   0        0.21       -0.57      1.02 o 
  -7   2   0       38.58       33.25      3.30 o 
  -6   2   0      502.91      471.11      8.18 o 
  -5   2   0      341.14      327.60      5.05 o 
  -4   2   0       41.44       52.78      2.14 o 
  -3   2   0       57.00       49.84      1.61 o 
  -2   2   0      223.50      215.42      3.23 o 
  -1   2   0      284.01      267.18      4.20 o 
   0   2   0     3961.33     4095.81     40.58 o 
   1   2   0     8432.94     8475.86     87.00 o 
   2   2   0     1085.74     1167.41     13.17 o 
   3   2   0      663.22      652.26      6.33 o 
   4   2   0     1138.46     1156.68     10.88 o 
   5   2   0       57.59       63.23      1.56 o 
   6   2   0      152.45      159.55      3.12 o 
   7   2   0       66.70       69.16      2.59 o 
   8   2   0       16.87       14.30      2.60 o 
   9   2   0        9.15        9.28      1.48 o 
  -8   3   0       50.40       57.89      3.41 o 
  -7   3   0       64.56       55.13      3.33 o 
  -6   3   0       10.25       23.55      3.69 o 
  -5   3   0      708.55      673.88     11.76 o 
  -4   3   0      190.67      173.29      4.64 o 
  -3   3   0        0.03        1.74      0.47 o 
  -2   3   0      113.90      102.14      2.97 o 
  -1   3   0      311.87      300.75      4.65 o 
   0   3   0     1172.43     1234.76     11.59 o 
   1   3   0     2479.89     2525.31     25.52 o 
   2   3   0      866.81      868.30     10.23 o 
   3   3   0       40.14       38.95      1.15 o 
   4   3   0        0.62        0.39      0.26 o 
   5   3   0      168.99      165.95      3.12 o 
   6   3   0        0.38        0.23      0.74 o 
   7   3   0       45.82       45.50      3.07 o 
   8   3   0        3.69        2.81      1.36 o 
   9   3   0       17.43       21.71      2.41 o 
  -7   4   0       47.92       47.25      3.26 o 
  -6   4   0        0.22        0.11      1.17 o 
  -5   4   0       56.36       49.84      3.47 o 
  -4   4   0       16.79       13.62      1.64 o 
  -3   4   0      186.34      169.89      4.73 o 
  -2   4   0      419.48      395.46      7.56 o 
  -1   4   0      351.25      321.60      6.33 o 
   0   4   0        7.98       13.07      0.77 o 
   1   4   0        4.32        7.67      0.78 o 
   2   4   0       11.16       13.24      0.80 o 
   3   4   0      115.43      118.92      3.59 o 
   4   4   0      293.35      293.91      8.34 o 
   5   4   0        2.59        3.44      0.89 o 
   6   4   0      110.64      101.96      7.35 o 
   7   4   0        4.01        1.33      1.55 o 
   8   4   0        0.48       -0.71      1.26 o 
   9   4   0       20.14       24.37      2.81 o 
  -7   5   0        0.06       -0.85      1.32 o 
  -6   5   0        1.22        0.57      1.30 o 
  -5   5   0       89.19       93.47      8.13 o 
  -4   5   0      361.57      333.90     10.19 o 
  -3   5   0      178.59      161.66      5.08 o 
  -2   5   0       28.53       33.59      3.59 o 
  -1   5   0      585.50      542.29      9.72 o 
   0   5   0       47.92       48.14      2.07 o 
   1   5   0       23.64       17.92      1.03 o 
   2   5   0      370.06      396.91      5.55 o 
   3   5   0        7.02        4.91      0.53 o 
   4   5   0      497.68      474.88      9.27 o 
   5   5   0      723.45      693.53     17.98 o 
   6   5   0       95.43       96.73      5.14 o 
   7   5   0       10.68       11.17      2.23 o 
   8   5   0       11.78       12.27      2.20 o 
   9   5   0       59.05       64.23      4.51 o 
  -6   6   0        0.48        0.65      1.65 o 
  -5   6   0        8.10        5.79      1.91 o 
  -4   6   0       58.53       61.80      4.05 o 
  -3   6   0        9.89       10.73      2.01 o 
  -2   6   0       19.68       20.48      2.85 o 
  -1   6   0       12.75       19.39      3.40 o 
   0   6   0      357.79      411.52      8.36 o 
   1   6   0      141.91      140.51      3.33 o 
   2   6   0      141.59      142.25      3.14 o 
   3   6   0     1071.45     1107.65     18.81 o 
   4   6   0      138.04      131.33      4.92 o 
   5   6   0       54.57       46.82      3.21 o 
   6   6   0        7.61       12.50      2.51 o 
   7   6   0        6.88        9.20      3.19 o 
   8   6   0        5.75        6.48      2.52 o 
  -5   7   0        7.44        6.84      2.34 o 
  -4   7   0       11.53        7.69      2.24 o 
  -3   7   0       61.02       48.56      3.77 o 
  -2   7   0       62.84       71.19      3.79 o 
  -1   7   0      153.94      159.90      5.76 o 
   0   7   0       93.26      116.84      6.39 o 
   1   7   0        8.40        6.35      1.37 o 
   2   7   0       14.11       20.82      1.92 o 
   3   7   0       60.94       62.15      3.73 o 
   4   7   0       17.51       17.72      2.39 o 
   5   7   0       28.40       27.03      2.47 o 
   6   7   0      104.52      101.90      4.51 o 
   7   7   0        1.20        4.65      1.56 o 
   8   7   0       38.00       35.01      3.24 o 
  -4   8   0       32.81       33.19      3.83 o 
  -3   8   0      161.28      158.90      9.37 o 
  -2   8   0        2.18       -0.21      1.43 o 
  -1   8   0      203.31      183.22      6.92 o 
   0   8   0      231.44      240.75      6.92 o 
   1   8   0      144.40      167.45      7.56 o 
   2   8   0       30.17       25.82      4.58 o 
   3   8   0        5.00        4.41      2.61 o 
   4   8   0        0.65        7.22      1.91 o 
   5   8   0        4.61        3.73      1.70 o 
   6   8   0       55.40       63.05      4.54 o 
   7   8   0       58.49       64.55      4.12 o 
  -2   9   0        2.03        3.26      2.02 o 
  -1   9   0        0.22       -0.41      1.66 o 
   0   9   0        3.25        5.50      2.23 o 
   1   9   0        1.94        0.49      2.45 o 
   2   9   0       83.25       89.07      8.66 o 
   3   9   0      108.28      125.03      9.81 o 
   4   9   0       38.14       40.04      6.21 o 
   5   9   0        0.01        1.07      1.68 o 
   6   9   0        0.37        1.05      1.80 o 
   1  10   0      137.70      148.89     11.28 o 
   2  10   0       11.70       15.04      4.41 o 
   3  10   0       14.92       13.89      4.74 o 
  -5  -9   1        9.92       13.73      4.58 o 
  -4  -9   1        9.60        9.32      3.92 o 
  -3  -9   1        7.58        5.39      3.43 o 
  -2  -9   1       27.23       32.20      5.56 o 
  -1  -9   1       37.41       34.32      5.56 o 
   0  -9   1       50.51       45.19      7.19 o 
   1  -9   1        8.66        5.10      3.23 o 
   2  -9   1       69.35       71.25      5.17 o 
  -7  -8   1        3.94        4.38      2.17 o 
  -6  -8   1        1.55        3.64      1.63 o 
  -5  -8   1        0.01        0.84      1.51 o 
  -4  -8   1       81.10       89.94      9.89 o 
  -3  -8   1       21.80       29.75      5.07 o 
  -2  -8   1        7.93       12.58      3.76 o 
  -1  -8   1       51.28       42.74      4.27 o 
   0  -8   1        0.22       -0.10      1.20 o 
   1  -8   1        9.41       10.73      2.30 o 
   2  -8   1       11.85       17.85      2.84 o 
   3  -8   1        2.05        1.04      1.84 o 
  -7  -7   1       20.93       19.95      2.82 o 
  -6  -7   1      107.92      103.09      5.07 o 
  -5  -7   1       42.54       43.99      3.46 o 
  -4  -7   1        1.92       -0.18      1.55 o 
  -3  -7   1      139.83      136.19     11.77 o 
  -2  -7   1       29.93       36.22      3.02 o 
  -1  -7   1       17.89       15.56      1.87 o 
   0  -7   1        6.88        6.90      1.70 o 
   1  -7   1       40.27       39.27      2.83 o 
   2  -7   1       17.98       20.26      2.29 o 
   3  -7   1      344.11      343.32      9.82 o 
   4  -7   1       98.28       99.30      5.39 o 
   5  -7   1        1.69        1.97      1.80 o 
  -8  -6   1       28.94       28.24      5.88 o 
  -7  -6   1        4.14        2.94      2.21 o 
  -6  -6   1        1.16       -1.09      1.21 o 
  -5  -6   1       43.42       42.99      3.66 o 
  -4  -6   1       30.05       30.61      2.68 o 
  -3  -6   1      730.02      707.95     11.69 o 
  -2  -6   1      453.61      472.19      8.63 o 
  -1  -6   1        2.56        2.44      0.87 o 
   0  -6   1       46.00       40.69      2.49 o 
   1  -6   1       57.04       61.95      3.08 o 
   2  -6   1        8.80        4.59      1.27 o 
   3  -6   1       35.74       35.69      2.74 o 
   4  -6   1      140.17      143.75     11.11 o 
   5  -6   1        1.40        0.00      1.46 o 
   6  -6   1        8.23        7.01      2.65 o 
  -8  -5   1        2.10        2.43      2.29 o 
  -7  -5   1       13.83       18.07      2.81 o 
  -6  -5   1        1.80        3.47      1.53 o 
  -5  -5   1        3.99        2.87      2.04 o 
  -4  -5   1       42.92       33.78      2.18 o 
  -3  -5   1      740.59      743.34      8.85 o 
  -2  -5   1      653.06      695.65      8.71 o 
  -1  -5   1        1.24        0.65      0.48 o 
   0  -5   1        3.97        2.18      0.60 o 
   1  -5   1      137.58      139.64      4.19 o 
   2  -5   1        2.46        2.30      0.99 o 
   3  -5   1       22.67       30.55      3.14 o 
   4  -5   1      136.49      151.79      7.11 o 
   5  -5   1        4.26        2.59      1.42 o 
   6  -5   1       82.04       84.57      4.65 o 
  -9  -4   1        2.96        2.78      2.12 o 
  -8  -4   1       68.60       64.81      4.44 o 
  -7  -4   1       54.22       63.16      4.11 o 
  -6  -4   1        0.54        0.00      1.80 o 
  -5  -4   1       90.61       91.20      3.30 o 
  -4  -4   1       14.56       17.11      1.44 o 
  -3  -4   1      918.97      911.16     14.75 o 
  -2  -4   1     3261.46     3434.67     41.58 o 
  -1  -4   1     1533.33     1723.74     17.23 o 
   0  -4   1       60.74       51.80      1.96 o 
   1  -4   1        1.66        1.25      0.63 o 
   2  -4   1       54.89       42.88      2.22 o 
   3  -4   1      332.79      305.16      6.71 o 
   4  -4   1      301.83      298.31      6.92 o 
   5  -4   1      180.02      161.28      5.12 o 
   6  -4   1       11.54        6.94      1.71 o 
   7  -4   1       21.66       24.99      3.62 o 
  -9  -3   1       35.62       39.69      3.51 o 
  -8  -3   1        1.06        1.71      1.24 o 
  -7  -3   1      142.10      155.17      5.95 o 
  -6  -3   1       27.00       25.91      1.84 o 
  -5  -3   1      136.33      149.96      6.04 o 
  -4  -3   1      246.25      216.25      4.90 o 
  -3  -3   1      242.32      283.72      4.52 o 
  -2  -3   1       29.84       24.98      1.08 o 
  -1  -3   1      599.17      656.32      7.25 o 
   0  -3   1      123.53      113.41      2.87 o 
   1  -3   1     1821.01     1818.65     19.68 o 
   2  -3   1       55.61       65.93      2.78 o 
   3  -3   1       37.26       38.62      1.35 o 
   4  -3   1      211.04      211.51      5.97 o 
   5  -3   1        4.02        2.94      1.01 o 
   6  -3   1       31.78       32.47      3.68 o 
   7  -3   1        4.29        4.89      1.57 o 
   8  -3   1        0.85       -0.67      1.43 o 
  -9  -2   1        8.11        8.45      1.55 o 
  -8  -2   1       99.63       98.22      3.88 o 
  -7  -2   1      177.26      183.46      4.53 o 
  -6  -2   1        6.98        6.20      1.01 o 
  -5  -2   1       63.49       79.28      2.70 o 
  -4  -2   1     1042.82     1112.61     12.48 o 
  -3  -2   1      508.03      546.29      6.78 o 
  -2  -2   1      418.55      444.47      8.72 o 
  -1  -2   1    15472.94    15206.16    251.74 o 
   0  -2   1     2448.61     2665.29     21.85 o 
   1  -2   1     1094.81     1004.29      9.08 o 
   2  -2   1       24.12       20.21      0.74 o 
   3  -2   1       53.52       72.56      2.09 o 
   4  -2   1       63.67       65.50      2.22 o 
   5  -2   1      218.29      212.07      4.58 o 
   6  -2   1        9.68       10.44      1.40 o 
   7  -2   1       61.70       59.27      5.40 o 
   8  -2   1       39.05       40.13      3.61 o 
  -9  -1   1        9.96       11.37      1.44 o 
  -8  -1   1        0.13        0.60      0.73 o 
  -7  -1   1       45.83       50.67      2.76 o 
  -6  -1   1      897.86      910.60     14.13 o 
  -5  -1   1      358.89      332.74      4.40 o 
  -4  -1   1        2.01        1.34      0.31 o 
  -3  -1   1       61.61       65.55      1.19 o 
  -2  -1   1       43.29       42.73      0.87 o 
  -1  -1   1     1124.11     1135.31     16.02 o 
   0  -1   1      339.81      372.72      3.93 o 
   1  -1   1      523.34      529.68      4.93 o 
   2  -1   1      128.90      123.34      1.68 o 
   3  -1   1      424.64      464.66      6.92 o 
   4  -1   1       10.06        6.20      0.88 o 
   5  -1   1       64.96       63.25      3.50 o 
   6  -1   1        8.39        9.41      1.40 o 
   7  -1   1       10.61        9.61      1.85 o 
   8  -1   1        8.67        8.98      1.86 o 
  -9   0   1       14.33       13.73      1.76 o 
  -8   0   1        3.08        0.47      0.94 o 
  -7   0   1      129.91      118.80      5.16 o 
  -6   0   1      335.85      317.77     11.87 o 
  -5   0   1       48.39       52.76      2.53 o 
  -4   0   1      477.74      472.33      6.68 o 
  -3   0   1       59.59       55.59      1.59 o 
  -2   0   1      167.89      166.81      2.28 o 
  -1   0   1      655.90      740.14      7.71 o 
   0   0   1       29.66       29.41      0.65 o 
   1   0   1      514.29      513.08      5.56 o 
   2   0   1       59.54       53.56      1.22 o 
   3   0   1      334.63      368.43      5.70 o 
   4   0   1       65.53       62.40      2.11 o 
   5   0   1       30.46       28.00      1.73 o 
   6   0   1        2.19        3.32      0.96 o 
   7   0   1       16.14       16.47      1.60 o 
   8   0   1        1.01        1.78      1.14 o 
   9   0   1        2.39        3.80      1.85 o 
  -8   1   1        8.45        5.22      1.21 o 
  -7   1   1       32.73       31.76      1.88 o 
  -6   1   1      665.89      663.99      8.68 o 
  -5   1   1      118.05      107.32      2.80 o 
  -4   1   1      228.00      228.35      4.71 o 
  -3   1   1      119.42      136.12      2.19 o 
  -2   1   1      631.72      626.87      6.68 o 
  -1   1   1       35.80       31.13      0.81 o 
   0   1   1     3217.17     3267.89     35.30 o 
   1   1   1     1450.80     1499.88     14.98 o 
   2   1   1     1737.32     1692.03     13.74 o 
   3   1   1      246.48      234.26      3.22 o 
   4   1   1      530.54      515.95      6.29 o 
   5   1   1        0.98        2.36      0.60 o 
   6   1   1      573.00      551.78      9.01 o 
   7   1   1      327.68      317.44      6.08 o 
   8   1   1       64.80       69.09      3.31 o 
   9   1   1       52.98       60.90      6.79 o 
  -8   2   1       17.36       20.62      2.02 o 
  -7   2   1       16.62       20.96      2.42 o 
  -6   2   1       23.82       23.76      2.05 o 
  -5   2   1        6.17        6.31      0.82 o 
  -4   2   1       63.63       73.82      2.57 o 
  -3   2   1       45.69       59.36      1.77 o 
  -2   2   1       35.19       38.70      2.35 o 
  -1   2   1     2464.04     2438.66     24.73 o 
   0   2   1      774.59      776.92      7.80 o 
   1   2   1        8.78        3.62      0.49 o 
   2   2   1       62.15       55.11      1.22 o 
   3   2   1       59.87       49.77      1.16 o 
   4   2   1       91.71       89.04      1.51 o 
   5   2   1      389.51      361.84      5.41 o 
   6   2   1       50.34       49.31      1.46 o 
   7   2   1        1.83        1.20      0.66 o 
   8   2   1        5.72        7.32      1.18 o 
   9   2   1        1.33        2.20      1.05 o 
  -8   3   1       20.08       20.70      2.41 o 
  -7   3   1        1.31        0.84      1.12 o 
  -6   3   1       81.59       70.95      3.82 o 
  -5   3   1      253.39      229.44      5.80 o 
  -4   3   1       57.83       53.40      2.50 o 
  -3   3   1      574.09      569.26      8.38 o 
  -2   3   1      711.72      668.34     10.46 o 
  -1   3   1        3.34        2.41      0.45 o 
   0   3   1     2224.53     2331.70     22.04 o 
   1   3   1      287.38      280.54      3.88 o 
   2   3   1       29.64       49.97      1.49 o 
   3   3   1       87.66       81.82      1.65 o 
   4   3   1     1109.28     1142.45     12.15 o 
   5   3   1        2.49        0.77      0.41 o 
   6   3   1      347.40      339.78      7.18 o 
   7   3   1       10.50       10.61      1.59 o 
   8   3   1       67.03       67.04      5.00 o 
   9   3   1       42.39       45.61      3.89 o 
  -7   4   1       18.42       21.80      2.48 o 
  -6   4   1       61.76       72.00      3.63 o 
  -5   4   1      105.76       98.78      5.71 o 
  -4   4   1        2.30        1.06      0.84 o 
  -3   4   1      432.91      425.05      8.36 o 
  -2   4   1      457.34      472.36      8.56 o 
  -1   4   1     1683.28     1722.25     23.15 o 
   0   4   1     1618.75     1690.16     16.83 o 
   1   4   1       11.31       14.37      0.83 o 
   2   4   1        3.40        5.52      0.45 o 
   3   4   1      208.44      218.59      3.30 o 
   4   4   1      816.92      793.04      9.82 o 
   5   4   1      137.61      139.21      5.42 o 
   6   4   1       36.84       36.68      5.31 o 
   7   4   1       36.53       32.34      4.50 o 
   8   4   1       25.68       19.70      2.40 o 
   9   4   1       93.76       93.42      5.69 o 
  -7   5   1       23.25       23.57      2.74 o 
  -6   5   1       41.74       43.13      4.16 o 
  -5   5   1       12.24       14.47      2.83 o 
  -4   5   1      151.90      143.69      4.85 o 
  -3   5   1       75.23       72.39      5.00 o 
  -2   5   1      527.60      481.41      9.24 o 
  -1   5   1        0.05       -0.42      0.62 o 
   0   5   1      343.92      335.45      5.29 o 
   1   5   1      226.17      224.54      3.75 o 
   2   5   1      235.18      241.52      3.81 o 
   3   5   1       16.96       18.11      0.94 o 
   4   5   1       70.28       66.28      2.24 o 
   5   5   1        3.94        4.45      1.56 o 
   6   5   1       37.52       29.82      2.72 o 
   7   5   1       59.57       59.89      4.79 o 
   8   5   1        4.85        3.95      1.70 o 
   9   5   1       25.34       23.71      3.12 o 
  -6   6   1       28.81       25.65      3.21 o 
  -5   6   1        2.41        1.80      1.50 o 
  -4   6   1       11.48       15.32      2.35 o 
  -3   6   1        6.26        7.90      1.62 o 
  -2   6   1      270.51      265.05      6.75 o 
  -1   6   1      383.57      395.58      8.33 o 
   0   6   1       51.23       61.66      4.41 o 
   1   6   1       67.79       74.86      2.38 o 
   2   6   1       30.08       36.98      2.15 o 
   3   6   1      330.66      330.70      6.62 o 
   4   6   1      311.07      312.00      7.14 o 
   5   6   1       24.65       24.48      2.16 o 
   6   6   1        4.13        4.15      1.30 o 
   7   6   1       38.62       49.24      5.33 o 
   8   6   1       41.22       45.90      3.99 o 
  -5   7   1       35.75       42.46      4.44 o 
  -4   7   1        4.62        6.78      2.02 o 
  -3   7   1        5.64        3.58      1.65 o 
  -2   7   1       71.66       74.11      3.87 o 
  -1   7   1       64.13       62.89      4.42 o 
   0   7   1        6.53       11.67      1.72 o 
   1   7   1       85.08       81.93      3.49 o 
   2   7   1        0.62        1.35      0.78 o 
   3   7   1        5.50        4.62      1.43 o 
   4   7   1       33.67       35.40      3.02 o 
   5   7   1       33.97       37.21      4.06 o 
   6   7   1        9.08        4.85      2.01 o 
   7   7   1        0.61        1.89      1.33 o 
   8   7   1        3.93        3.54      1.67 o 
  -4   8   1       11.76       12.83      2.74 o 
  -3   8   1       14.24       16.50      2.83 o 
  -2   8   1        4.33        3.55      1.55 o 
  -1   8   1        0.55        0.50      1.58 o 
   0   8   1        0.36        2.02      1.28 o 
   1   8   1       17.64       19.53      4.09 o 
   2   8   1      270.87      254.31     13.40 o 
   3   8   1      158.31      157.51      6.07 o 
   4   8   1        0.26        0.62      1.27 o 
   5   8   1       16.04       16.89      2.64 o 
   6   8   1        0.71        0.74      1.49 o 
   7   8   1       11.58       14.98      2.82 o 
  -2   9   1        0.24        0.68      1.97 o 
  -1   9   1       55.31       61.35      4.58 o 
   0   9   1       58.55       55.70      5.10 o 
   1   9   1       11.70       12.75      3.76 o 
   2   9   1       26.76       24.84      5.23 o 
   3   9   1      117.02      132.06     10.13 o 
   4   9   1       59.60       71.58      7.84 o 
   5   9   1        3.29        6.41      2.14 o 
   6   9   1       16.24       12.55      2.68 o 
   1  10   1        0.86        4.25      3.11 o 
   2  10   1       19.21       24.35      5.56 o 
   3  10   1       36.13       40.37      6.86 o 
  -5  -9   2       58.11       42.82      6.70 o 
  -4  -9   2      287.67      276.04     15.69 o 
  -3  -9   2       76.98       96.26      9.15 o 
  -2  -9   2        2.67        4.74      3.27 o 
  -1  -9   2        1.40        1.29      2.08 o 
   0  -9   2        0.01        2.32      2.04 o 
   1  -9   2       11.05       10.08      2.95 o 
  -6  -8   2        2.01        2.92      1.77 o 
  -5  -8   2        0.66        0.24      1.60 o 
  -4  -8   2       88.11       80.33     11.60 o 
  -3  -8   2      259.13      254.47     13.73 o 
  -2  -8   2       71.10       88.18      5.60 o 
  -1  -8   2       29.33       21.99      3.30 o 
   0  -8   2       13.52       12.88      2.43 o 
   1  -8   2       12.52       12.44      2.43 o 
   2  -8   2      107.27      120.31      8.40 o 
   3  -8   2       96.85      109.45     13.26 o 
  -7  -7   2       23.68       24.79      3.08 o 
  -6  -7   2       32.05       35.71      3.32 o 
  -5  -7   2       17.24       17.91      2.49 o 
  -4  -7   2      236.42      233.29      7.37 o 
  -3  -7   2      451.18      443.59     13.05 o 
  -2  -7   2        0.02       -0.47      1.14 o 
  -1  -7   2       19.28       22.15      2.12 o 
   0  -7   2       11.22       16.16      2.87 o 
   1  -7   2       22.12       26.76      2.94 o 
   2  -7   2       33.49       27.78      2.89 o 
   3  -7   2       47.10       54.16      3.98 o 
   4  -7   2        3.20        3.61      1.87 o 
  -8  -6   2       99.11      113.10      8.83 o 
  -7  -6   2        0.83        0.69      1.53 o 
  -6  -6   2        0.75        0.60      1.33 o 
  -5  -6   2        0.18        0.66      1.00 o 
  -4  -6   2      257.73      243.27      5.85 o 
  -3  -6   2      881.39      880.77     15.74 o 
  -2  -6   2      487.81      542.22      9.63 o 
  -1  -6   2        0.26       -0.46      0.74 o 
   0  -6   2        3.20        1.64      1.00 o 
   1  -6   2       25.47       19.23      1.95 o 
   2  -6   2       92.94       86.22      3.82 o 
   3  -6   2      102.46       96.74      4.70 o 
   4  -6   2       36.14       37.26      3.27 o 
   5  -6   2        0.38        2.01      2.12 o 
  -8  -5   2      144.85      142.88     17.73 o 
  -7  -5   2      149.60      142.03     11.20 o 
  -6  -5   2       48.59       53.08      4.12 o 
  -5  -5   2      287.67      279.57      6.93 o 
  -4  -5   2       40.94       39.39      2.40 o 
  -3  -5   2      171.43      159.11      3.49 o 
  -2  -5   2       17.15       19.15      0.99 o 
  -1  -5   2        0.04        0.48      0.48 o 
   0  -5   2      364.00      361.73      6.51 o 
   1  -5   2       61.24       71.52      3.04 o 
   2  -5   2      115.14      107.85      3.82 o 
   3  -5   2      218.03      218.61      5.93 o 
   4  -5   2       95.41       91.70      4.29 o 
   5  -5   2        4.48        1.60      1.43 o 
   6  -5   2        4.37        3.76      2.18 o 
  -9  -4   2       52.38       44.96      4.20 o 
  -8  -4   2      100.76       90.01      5.26 o 
  -7  -4   2       30.02       25.64      2.90 o 
  -6  -4   2        2.87        6.05      1.18 o 
  -5  -4   2      193.10      189.65      8.64 o 
  -4  -4   2       86.50       86.56      3.14 o 
  -3  -4   2       58.20       73.34      2.13 o 
  -2  -4   2     2618.23     2770.18     24.33 o 
  -1  -4   2     1073.07     1092.60     11.55 o 
   0  -4   2      153.92      152.22      2.93 o 
   1  -4   2      276.26      268.78      5.17 o 
   2  -4   2       38.44       34.07      2.05 o 
   3  -4   2       99.05       90.12      4.85 o 
   4  -4   2        1.34        1.89      0.94 o 
   5  -4   2        1.81        0.65      1.04 o 
   6  -4   2       39.30       38.45      3.05 o 
   7  -4   2        8.53        6.16      3.84 o 
  -9  -3   2       41.72       42.85      3.69 o 
  -8  -3   2       84.62       88.18      4.13 o 
  -7  -3   2      148.23      138.52      4.17 o 
  -6  -3   2       56.44       48.80      2.29 o 
  -5  -3   2        2.31        2.28      0.78 o 
  -4  -3   2        3.75        7.20      1.00 o 
  -3  -3   2        0.23        1.80      0.59 o 
  -2  -3   2      228.19      244.83      3.10 o 
  -1  -3   2     1912.91     2069.97     18.12 o 
   0  -3   2      139.35      142.97      2.36 o 
   1  -3   2      116.75      118.20      2.14 o 
   2  -3   2        6.14        6.99      0.58 o 
   3  -3   2        0.12       -0.18      0.39 o 
   4  -3   2      102.38       96.85      4.89 o 
   5  -3   2      135.27      131.82      4.22 o 
   6  -3   2       80.40       79.23      3.76 o 
   7  -3   2       47.64       57.17      6.29 o 
   8  -3   2       45.66       57.33      3.92 o 
  -9  -2   2        0.01       -0.14      1.07 o 
  -8  -2   2        5.74        4.97      1.13 o 
  -7  -2   2       78.59       73.99      3.08 o 
  -6  -2   2        0.65        0.84      1.12 o 
  -5  -2   2      129.34      135.77      3.11 o 
  -4  -2   2       18.23       13.24      1.06 o 
  -3  -2   2     1085.56     1147.03     14.95 o 
  -2  -2   2       11.80        5.28      0.81 o 
  -1  -2   2     3048.18     3185.14     27.12 o 
   0  -2   2      610.83      660.18      5.73 o 
   1  -2   2        1.16        4.32      0.55 o 
   2  -2   2       75.58       79.26      1.64 o 
   3  -2   2       38.14       24.06      1.01 o 
   4  -2   2       11.56       12.56      0.91 o 
   5  -2   2        6.11        2.91      0.54 o 
   6  -2   2       23.05       15.24      1.85 o 
   7  -2   2       31.67       38.84      2.67 o 
   8  -2   2        2.12        2.57      1.43 o 
  -9  -1   2        0.81        0.77      1.07 o 
  -8  -1   2       19.07       17.16      2.62 o 
  -7  -1   2      503.18      494.54      9.90 o 
  -6  -1   2       37.95       35.70      2.10 o 
  -5  -1   2      623.74      646.27      8.58 o 
  -4  -1   2      266.94      280.48      3.99 o 
  -3  -1   2      124.86      129.44      1.99 o 
  -2  -1   2       39.73       38.86      0.99 o 
  -1  -1   2      590.46      616.40      6.65 o 
   0  -1   2     2195.38     2267.76     20.78 o 
   1  -1   2      993.28      983.45      9.65 o 
   2  -1   2      111.71      119.32      1.72 o 
   3  -1   2        7.46       12.90      0.59 o 
   4  -1   2       75.37       99.82      3.05 o 
   5  -1   2      190.45      187.34      4.67 o 
   6  -1   2      235.05      237.87      5.65 o 
   7  -1   2       88.60       88.39      5.08 o 
   8  -1   2        4.15        3.79      1.81 o 
  -9   0   2        0.23        0.38      1.01 o 
  -8   0   2       35.08       42.91      2.24 o 
  -7   0   2        0.14       -0.09      0.62 o 
  -6   0   2        0.02       -0.43      0.43 o 
  -5   0   2        8.73       12.12      0.80 o 
  -4   0   2      219.42      241.55      4.05 o 
  -3   0   2      169.77      194.08      2.82 o 
  -2   0   2     1677.75     1674.13     17.22 o 
  -1   0   2     1515.26     1610.72     16.20 o 
   0   0   2      289.75      299.78      3.42 o 
   1   0   2     2392.38     2466.85     21.01 o 
   2   0   2      241.32      257.92      3.26 o 
   3   0   2        4.07        4.34      0.48 o 
   4   0   2      187.02      186.01      3.98 o 
   5   0   2        6.33        4.62      0.81 o 
   6   0   2      129.25      121.25      4.98 o 
   7   0   2      106.95      106.05      3.42 o 
   8   0   2        7.63        6.43      1.51 o 
  -8   1   2        8.43       11.71      1.53 o 
  -7   1   2        3.29        3.80      1.31 o 
  -6   1   2      151.94      138.02      3.62 o 
  -5   1   2       25.06       25.07      1.20 o 
  -4   1   2      587.97      618.02      7.74 o 
  -3   1   2      210.09      229.95      3.88 o 
  -2   1   2       17.58       24.05      1.02 o 
  -1   1   2       91.48       93.90      1.65 o 
   0   1   2      126.48      119.53      1.59 o 
   1   1   2      444.15      443.87      4.88 o 
   2   1   2      425.25      457.36      4.74 o 
   3   1   2     1305.63     1470.76     14.45 o 
   4   1   2       91.64      114.71      2.37 o 
   5   1   2      834.98      802.98      9.50 o 
   6   1   2        0.09       -0.54      0.54 o 
   7   1   2       33.98       33.70      2.16 o 
   8   1   2        3.00        1.04      1.18 o 
   9   1   2        5.16        6.96      2.29 o 
  -8   2   2       29.99       35.28      2.58 o 
  -7   2   2       63.16       64.76      2.90 o 
  -6   2   2       28.78       31.91      2.03 o 
  -5   2   2       66.41       60.52      2.44 o 
  -4   2   2      454.63      425.83      6.13 o 
  -3   2   2        8.71        8.99      0.92 o 
  -2   2   2      737.79      764.39     10.84 o 
  -1   2   2     1096.66     1133.67     12.23 o 
   0   2   2     1980.10     2072.47     19.31 o 
   1   2   2       54.46       67.14      1.11 o 
   2   2   2        0.71        1.04      0.25 o 
   3   2   2      268.01      285.10      3.05 o 
   4   2   2       72.46       84.02      1.56 o 
   5   2   2       30.39       29.76      0.97 o 
   6   2   2      160.81      164.66      2.67 o 
   7   2   2      112.57      110.69      3.44 o 
   8   2   2       93.50       90.86      3.30 o 
   9   2   2        0.02       -0.37      1.15 o 
  -8   3   2        2.95        1.32      1.31 o 
  -7   3   2       56.85       64.17      3.45 o 
  -6   3   2      140.00      142.77      4.80 o 
  -5   3   2       26.73       28.82      1.94 o 
  -4   3   2       98.29       89.17      3.79 o 
  -3   3   2        5.98        7.24      0.91 o 
  -2   3   2       14.00       23.27      1.37 o 
  -1   3   2      409.52      432.18      5.74 o 
   0   3   2       16.60       22.41      1.02 o 
   1   3   2      195.22      186.04      2.69 o 
   2   3   2      164.81      178.88      3.13 o 
   3   3   2      119.55      161.18      2.54 o 
   4   3   2      132.46      149.71      2.86 o 
   5   3   2       80.72       89.94      1.87 o 
   6   3   2       28.28       27.30      2.41 o 
   7   3   2       71.08       58.37      4.43 o 
   8   3   2      108.20      103.57      4.44 o 
   9   3   2       36.77       37.39      3.03 o 
  -7   4   2       30.32       30.56      2.77 o 
  -6   4   2       10.14        7.58      1.55 o 
  -5   4   2        0.11        0.04      0.78 o 
  -4   4   2        1.18        0.57      0.79 o 
  -3   4   2      128.29      132.85      4.71 o 
  -2   4   2      259.75      296.49      6.31 o 
  -1   4   2       11.78       22.95      1.71 o 
   0   4   2     1136.52     1186.94     12.34 o 
   1   4   2      215.35      230.51      3.46 o 
   2   4   2       76.02       90.78      1.86 o 
   3   4   2       87.59       97.41      1.85 o 
   4   4   2      102.20      103.98      2.10 o 
   5   4   2       50.51       40.29      2.09 o 
   6   4   2       68.69       61.51      5.37 o 
   7   4   2        3.23        1.45      1.12 o 
   8   4   2        1.90        1.01      1.24 o 
   9   4   2        5.04        3.64      1.80 o 
  -7   5   2       35.98       40.99      3.38 o 
  -6   5   2       46.24       51.03      3.48 o 
  -5   5   2        2.51        1.33      1.29 o 
  -4   5   2       34.17       36.09      2.66 o 
  -3   5   2       85.70       80.59      3.52 o 
  -2   5   2      455.71      419.33      8.45 o 
  -1   5   2       14.29       14.73      0.98 o 
   0   5   2       40.43       45.11      1.69 o 
   1   5   2       42.99       35.49      1.40 o 
   2   5   2        7.95        8.38      0.79 o 
   3   5   2       25.16       19.26      0.98 o 
   4   5   2        0.11       -0.23      0.47 o 
   5   5   2      281.83      266.44      7.44 o 
   6   5   2      236.98      214.72      9.28 o 
   7   5   2       74.68       64.11      4.75 o 
   8   5   2       58.04       50.64      3.83 o 
   9   5   2       73.45       73.30      4.76 o 
  -6   6   2        0.34       -0.25      1.26 o 
  -5   6   2       33.48       27.88      3.10 o 
  -4   6   2       16.93       17.54      2.72 o 
  -3   6   2      142.67      135.25      4.85 o 
  -2   6   2       27.39       25.01      2.23 o 
  -1   6   2        0.87       -0.11      0.80 o 
   0   6   2        3.89        2.91      1.01 o 
   1   6   2       89.69       86.48      3.12 o 
   2   6   2      113.24      102.14      2.67 o 
   3   6   2       30.88       31.30      1.89 o 
   4   6   2      344.99      351.02     10.64 o 
   5   6   2       14.66       13.98      1.78 o 
   6   6   2        5.65        1.92      1.11 o 
   7   6   2        1.78        0.89      1.09 o 
   8   6   2       80.83       91.80      5.27 o 
  -5   7   2        6.27        7.13      2.07 o 
  -4   7   2       18.93       18.66      2.83 o 
  -3   7   2        1.51        2.50      1.49 o 
  -2   7   2       39.38       41.70      3.01 o 
  -1   7   2       14.04       15.91      1.98 o 
   0   7   2       26.15       35.35      2.54 o 
   1   7   2      116.12      123.87      4.17 o 
   2   7   2        0.93        0.93      0.83 o 
   3   7   2       41.28       37.60      2.95 o 
   4   7   2        3.38        5.79      1.63 o 
   5   7   2      174.05      170.88      6.38 o 
   6   7   2       93.75       86.11      4.77 o 
   7   7   2       12.90       16.10      2.26 o 
   8   7   2       21.95       27.23      4.01 o 
  -4   8   2        8.40        5.63      2.10 o 
  -3   8   2        3.33        5.50      1.95 o 
  -2   8   2      126.62      129.69      6.01 o 
  -1   8   2      105.80      115.96      6.79 o 
   0   8   2      126.77      117.88      4.69 o 
   1   8   2       57.21       54.69      4.66 o 
   2   8   2        4.32        1.14      1.96 o 
   3   8   2      187.15      206.98      7.02 o 
   4   8   2       66.87       72.39      4.54 o 
   5   8   2        5.19        3.18      1.68 o 
   6   8   2       17.06       12.28      2.51 o 
   7   8   2        4.14        3.61      1.90 o 
  -2   9   2       18.41       16.58      2.93 o 
  -1   9   2       37.96       35.70      6.22 o 
   0   9   2        7.88        7.68      3.27 o 
   1   9   2       22.67       25.17      5.07 o 
   2   9   2       68.85       85.15      8.34 o 
   3   9   2       40.21       39.88      6.05 o 
   4   9   2      137.47      144.31     10.62 o 
   5   9   2        6.97        4.49      1.94 o 
   6   9   2        4.01        0.73      1.77 o 
   0  10   2        0.26        5.23      3.27 o 
   1  10   2       45.89       52.46      7.19 o 
   2  10   2       56.68       68.32      8.01 o 
   3  10   2       46.38       48.21      7.35 o 
   4  10   2        5.63        4.25      3.60 o 
  -4  -9   3        0.76        0.98      2.45 o 
  -3  -9   3       43.98       58.84      7.35 o 
  -2  -9   3       71.31       84.50      8.50 o 
  -1  -9   3       23.05       27.56      4.00 o 
   0  -9   3        0.92        2.17      2.20 o 
   1  -9   3        0.24        1.31      3.02 o 
  -6  -8   3       10.03        9.17      2.39 o 
  -5  -8   3       80.78       84.81      5.03 o 
  -4  -8   3      593.99      566.63     23.21 o 
  -3  -8   3      302.25      271.79     14.38 o 
  -2  -8   3       41.16       58.39      4.90 o 
  -1  -8   3       99.93      101.65      6.19 o 
   0  -8   3       39.08       30.87      3.85 o 
   1  -8   3        4.65        3.49      1.74 o 
   2  -8   3        4.18        2.79      2.27 o 
   3  -8   3        2.24        3.23      2.90 o 
  -7  -7   3        2.80        3.70      1.72 o 
  -6  -7   3        0.22        2.40      1.47 o 
  -5  -7   3       19.65       15.29      2.79 o 
  -4  -7   3      195.08      204.87      8.21 o 
  -3  -7   3      179.46      201.23      6.68 o 
  -2  -7   3        0.73        3.00      1.67 o 
  -1  -7   3        7.44        6.19      2.00 o 
   0  -7   3       23.85       30.77      3.47 o 
   1  -7   3       64.17       66.30      4.08 o 
   2  -7   3        0.01       -1.12      1.16 o 
   3  -7   3       43.60       37.59      3.53 o 
   4  -7   3       17.55       12.12      3.38 o 
  -8  -6   3        8.93       12.91      3.05 o 
  -7  -6   3       45.06       47.86      4.58 o 
  -6  -6   3       81.47       87.36      6.54 o 
  -5  -6   3        7.47       12.76      2.54 o 
  -4  -6   3       47.70       43.47      3.42 o 
  -3  -6   3      250.74      306.75     15.73 o 
  -2  -6   3      206.86      197.31      6.92 o 
  -1  -6   3       99.45      112.33      6.83 o 
   0  -6   3       59.47       89.01      5.12 o 
   1  -6   3        4.85        4.05      1.19 o 
   2  -6   3      103.51       94.25      4.05 o 
   3  -6   3       17.77       18.81      2.38 o 
   4  -6   3        0.16       -1.67      1.67 o 
   5  -6   3        1.99        1.19      2.25 o 
  -8  -5   3       55.19       58.34      4.87 o 
  -7  -5   3       23.36       21.01      3.60 o 
  -6  -5   3       88.13       70.21      6.78 o 
  -5  -5   3      206.91      196.27      5.76 o 
  -4  -5   3      593.34      597.80     13.38 o 
  -3  -5   3      204.27      209.10      4.94 o 
  -2  -5   3       12.31       20.14      1.03 o 
  -1  -5   3       29.83       31.98      1.50 o 
   0  -5   3      268.52      272.05      7.98 o 
   1  -5   3       74.99       74.10      2.84 o 
   2  -5   3       23.77       24.34      2.05 o 
   3  -5   3      161.55      152.99      4.87 o 
   4  -5   3      153.59      153.69      5.65 o 
   5  -5   3      109.22       99.80      6.24 o 
   6  -5   3       18.83       15.35      3.28 o 
  -9  -4   3        3.15        5.88      3.60 o 
  -8  -4   3       22.23       16.91      2.86 o 
  -7  -4   3        9.20        8.71      2.00 o 
  -6  -4   3       75.81       75.22      4.40 o 
  -5  -4   3        4.85        4.93      1.13 o 
  -4  -4   3      375.05      357.58      7.67 o 
  -3  -4   3      406.54      380.06      7.50 o 
  -2  -4   3       61.10       65.99      1.52 o 
  -1  -4   3      211.42      244.82      3.30 o 
   0  -4   3       32.86       31.40      1.32 o 
   1  -4   3       50.21       45.47      1.86 o 
   2  -4   3      874.00      793.19     10.87 o 
   3  -4   3       77.47       74.93      4.45 o 
   4  -4   3      166.96      164.90      4.89 o 
   5  -4   3        2.52        3.16      1.28 o 
   6  -4   3       48.19       51.38      4.53 o 
   7  -4   3       14.07       10.40      2.77 o 
  -9  -3   3        1.84        4.79      1.81 o 
  -8  -3   3       40.11       30.45      2.71 o 
  -7  -3   3       16.26       13.70      1.58 o 
  -6  -3   3      263.19      254.29      6.27 o 
  -5  -3   3      421.83      400.08      8.31 o 
  -4  -3   3      183.65      177.25      5.37 o 
  -3  -3   3       55.23       56.68      2.82 o 
  -2  -3   3        3.40        2.86      0.39 o 
  -1  -3   3       47.63       45.84      1.20 o 
   0  -3   3     2027.66     2085.06     17.81 o 
   1  -3   3      578.89      598.01      6.66 o 
   2  -3   3       55.44       64.10      1.72 o 
   3  -3   3      120.23      116.58      2.59 o 
   4  -3   3      320.29      307.08      6.07 o 
   5  -3   3      135.85      126.76      3.85 o 
   6  -3   3       39.40       38.12      3.51 o 
   7  -3   3        7.25        7.88      2.23 o 
  -9  -2   3       67.87       79.31      4.04 o 
  -8  -2   3        8.49       13.46      1.90 o 
  -7  -2   3       47.79       57.21      2.84 o 
  -6  -2   3       71.32       74.52      3.07 o 
  -5  -2   3      330.59      333.64      6.53 o 
  -4  -2   3      773.98      809.39      9.17 o 
  -3  -2   3      426.88      404.27      6.04 o 
  -2  -2   3       15.26        9.15      0.83 o 
  -1  -2   3       81.91       84.28      1.79 o 
   0  -2   3       10.78        7.70      0.42 o 
   1  -2   3     1146.83     1142.33     10.94 o 
   2  -2   3       42.43       35.39      1.20 o 
   3  -2   3       48.46       54.00      1.45 o 
   4  -2   3        4.17        5.82      0.68 o 
   5  -2   3      293.41      262.13      4.82 o 
   6  -2   3      372.34      361.10      6.03 o 
   7  -2   3       16.99       10.56      1.98 o 
   8  -2   3       12.81       11.65      2.00 o 
  -9  -1   3       30.44       33.81      3.35 o 
  -8  -1   3       75.18       81.90      3.86 o 
  -7  -1   3        2.59        3.21      0.93 o 
  -6  -1   3       31.49       31.78      2.29 o 
  -5  -1   3      169.04      169.65      2.94 o 
  -4  -1   3       35.34       37.54      1.16 o 
  -3  -1   3      111.69      100.33      2.10 o 
  -2  -1   3      693.44      675.01      7.59 o 
  -1  -1   3      672.32      667.44      6.79 o 
   0  -1   3     1343.40     1338.07     12.77 o 
   1  -1   3      451.96      503.60      5.76 o 
   2  -1   3      124.71      150.06      2.03 o 
   3  -1   3      697.00      804.46      9.28 o 
   4  -1   3      239.10      218.56      2.94 o 
   5  -1   3       20.07       22.54      0.96 o 
   6  -1   3       41.01       42.79      1.35 o 
   7  -1   3       10.10        9.57      3.41 o 
   8  -1   3        1.34        0.78      2.02 o 
  -9   0   3       27.36       30.25      2.33 o 
  -8   0   3        8.55        5.60      1.34 o 
  -7   0   3       64.33       58.14      2.75 o 
  -6   0   3        0.09        0.14      0.56 o 
  -5   0   3     1001.13      992.04     11.66 o 
  -4   0   3      283.32      285.35      4.05 o 
  -3   0   3      204.77      221.07      3.17 o 
  -2   0   3      729.97      763.44      8.56 o 
  -1   0   3     5601.46     5676.11     60.63 o 
   0   0   3      671.37      695.99      6.87 o 
   1   0   3      243.00      268.84      3.49 o 
   2   0   3      241.74      210.88      2.37 o 
   3   0   3       18.18       29.18      0.74 o 
   4   0   3      273.26      289.24      4.40 o 
   5   0   3      235.62      216.18      4.27 o 
   6   0   3       20.12       20.54      1.61 o 
   7   0   3       22.42       21.98      1.70 o 
   8   0   3       22.34       27.32      3.18 o 
  -8   1   3       32.33       35.02      2.99 o 
  -7   1   3       51.11       61.07      3.88 o 
  -6   1   3       45.27       41.26      2.03 o 
  -5   1   3      187.91      190.88      3.63 o 
  -4   1   3      242.54      224.45      3.82 o 
  -3   1   3        0.88        4.53      0.53 o 
  -2   1   3      407.22      421.92      5.06 o 
  -1   1   3     3747.90     3792.31     34.54 o 
   0   1   3     1146.47     1184.80     11.28 o 
   1   1   3       64.71       78.28      1.90 o 
   2   1   3      142.03      114.85      1.64 o 
   3   1   3      461.19      556.82      5.36 o 
   4   1   3       51.84       59.51      1.68 o 
   5   1   3      163.34      168.60      3.64 o 
   6   1   3      405.84      381.05      5.99 o 
   7   1   3      139.67      145.74      3.66 o 
   8   1   3       22.26       22.56      2.75 o 
   9   1   3       21.45       29.60      4.19 o 
  -8   2   3        6.90        6.64      1.47 o 
  -7   2   3       50.27       51.77      2.69 o 
  -6   2   3       16.73       19.74      1.94 o 
  -5   2   3       77.11       77.94      2.77 o 
  -4   2   3        4.53        8.61      1.05 o 
  -3   2   3      760.42      898.20     12.41 o 
  -2   2   3      181.30      229.19      3.44 o 
  -1   2   3     1224.84     1191.41     11.92 o 
   0   2   3      142.36      129.51      2.22 o 
   1   2   3      216.27      233.88      3.37 o 
   2   2   3      281.42      294.06      3.87 o 
   3   2   3      149.49      159.70      2.50 o 
   4   2   3       64.92       63.04      1.63 o 
   5   2   3      588.86      564.18      6.28 o 
   6   2   3        0.68        0.30      0.44 o 
   7   2   3      225.14      201.30      4.86 o 
   8   2   3        2.14        1.33      1.07 o 
   9   2   3       36.27       50.63      3.92 o 
  -8   3   3       17.78       15.59      2.16 o 
  -7   3   3       43.07       38.19      3.40 o 
  -6   3   3       41.38       46.77      2.61 o 
  -5   3   3       58.79       54.92      2.61 o 
  -4   3   3      112.09      116.54      3.43 o 
  -3   3   3      226.50      197.16      4.32 o 
  -2   3   3       80.21       89.45      2.33 o 
  -1   3   3      312.94      331.43      4.82 o 
   0   3   3      202.63      222.69      3.25 o 
   1   3   3       14.68       17.66      0.83 o 
   2   3   3       75.73       62.79      1.74 o 
   3   3   3      547.99      583.18      6.56 o 
   4   3   3      202.13      208.51      2.87 o 
   5   3   3      247.65      245.18      6.59 o 
   6   3   3       10.60       18.16      1.43 o 
   7   3   3       13.45       12.56      1.78 o 
   8   3   3       52.85       58.27      3.41 o 
   9   3   3        3.73        6.03      1.70 o 
  -7   4   3        0.02        0.95      1.21 o 
  -6   4   3       25.05       26.78      2.46 o 
  -5   4   3        8.99       10.40      1.52 o 
  -4   4   3      337.43      334.90      6.79 o 
  -3   4   3      229.27      213.80      5.43 o 
  -2   4   3        0.05        1.46      0.55 o 
  -1   4   3       81.80       64.56      2.03 o 
   0   4   3       95.39      101.75      2.17 o 
   1   4   3       79.67       93.16      1.97 o 
   2   4   3       38.38       35.00      1.51 o 
   3   4   3       57.77       47.03      2.10 o 
   4   4   3        1.82        1.98      0.52 o 
   5   4   3       74.14       81.72      2.94 o 
   6   4   3       46.80       45.89      2.96 o 
   7   4   3       99.36      103.86      4.53 o 
   8   4   3      174.23      173.10      6.24 o 
   9   4   3       64.47       80.24      4.59 o 
  -7   5   3        1.04        1.97      1.50 o 
  -6   5   3       26.74       21.55      2.83 o 
  -5   5   3       28.03       30.77      2.62 o 
  -4   5   3        0.35       -0.23      0.95 o 
  -3   5   3       64.08       68.79      3.96 o 
  -2   5   3        1.70        0.72      0.80 o 
  -1   5   3      108.82       96.17      2.98 o 
   0   5   3      223.26      226.93      4.05 o 
   1   5   3       46.39       45.62      1.59 o 
   2   5   3       40.82       41.27      1.47 o 
   3   5   3       20.76       15.76      1.22 o 
   4   5   3      233.49      232.99      4.54 o 
   5   5   3      259.29      245.71      6.01 o 
   6   5   3        4.66        5.66      1.48 o 
   7   5   3       19.51       14.73      2.27 o 
   8   5   3       32.32       30.69      3.15 o 
   9   5   3       13.25       11.55      2.45 o 
  -6   6   3        0.08       -0.31      1.37 o 
  -5   6   3        8.17        8.88      1.82 o 
  -4   6   3        4.89        5.53      1.65 o 
  -3   6   3        1.29        7.73      1.76 o 
  -2   6   3      171.97      164.07      5.09 o 
  -1   6   3      165.66      172.98      5.40 o 
   0   6   3      370.08      361.31      9.23 o 
   1   6   3        0.26        0.35      0.55 o 
   2   6   3      257.39      267.14      5.24 o 
   3   6   3      397.45      393.03      7.60 o 
   4   6   3       23.07       21.63      2.33 o 
   5   6   3      169.28      173.33      6.02 o 
   6   6   3        5.67        6.26      1.43 o 
   7   6   3       43.25       41.70      3.03 o 
   8   6   3       85.08       81.36      4.26 o 
  -5   7   3        0.10        0.91      1.35 o 
  -4   7   3        1.01        1.66      1.51 o 
  -3   7   3      144.06      147.15      9.04 o 
  -2   7   3      194.02      193.79      5.98 o 
  -1   7   3       20.56       21.64      2.26 o 
   0   7   3        1.07        1.31      1.03 o 
   1   7   3       35.56       34.13      2.33 o 
   2   7   3        0.41        0.97      0.87 o 
   3   7   3       11.54       10.34      2.17 o 
   4   7   3        0.68        0.62      1.13 o 
   5   7   3        3.63        4.52      1.55 o 
   6   7   3        5.66        4.98      1.82 o 
   7   7   3       19.68       19.85      2.85 o 
   8   7   3      147.09      161.43      6.11 o 
  -4   8   3        8.26        5.23      3.20 o 
  -3   8   3       20.71       20.25      3.00 o 
  -2   8   3       73.79       80.41      6.66 o 
  -1   8   3       53.81       50.39      3.76 o 
   0   8   3       43.41       44.30      3.04 o 
   1   8   3       32.94       36.33      3.64 o 
   2   8   3       32.49       32.52      5.07 o 
   3   8   3       48.67       52.74      4.19 o 
   4   8   3       57.26       55.22      3.86 o 
   5   8   3       53.18       56.84      4.11 o 
   6   8   3       82.13       77.07      4.93 o 
   7   8   3        5.18        5.24      2.13 o 
  -2   9   3       45.04       50.17      4.27 o 
  -1   9   3       15.18       16.51      3.58 o 
   0   9   3        9.54        6.05      2.94 o 
   1   9   3       89.73       92.67      8.34 o 
   2   9   3       96.60      109.01      8.99 o 
   3   9   3      154.17      146.44     10.46 o 
   4   9   3       13.39       10.46      3.92 o 
   5   9   3       12.34        8.99      2.35 o 
   6   9   3        5.73        7.69      2.29 o 
   0  10   3       41.24       57.04      7.52 o 
   1  10   3        9.80       12.26      4.25 o 
   2  10   3        5.22        6.37      3.43 o 
   3  10   3        4.35        4.09      2.94 o 
   4  10   3       53.72       57.37      7.68 o 
  -4  -9   4        0.39        1.31      2.94 o 
  -3  -9   4       48.32       53.77      7.19 o 
  -2  -9   4       32.38       43.64      6.54 o 
  -1  -9   4       11.42        9.55      5.39 o 
   0  -9   4       13.91       18.12      4.17 o 
  -6  -8   4        6.27        6.17      2.18 o 
  -5  -8   4       15.97       19.40      2.90 o 
  -4  -8   4       23.34       17.16      4.41 o 
  -3  -8   4       62.87       50.66      6.37 o 
  -2  -8   4        6.63        6.24      2.23 o 
  -1  -8   4       16.20       19.99      5.31 o 
   0  -8   4       50.06       48.06      4.59 o 
   1  -8   4       58.92       61.19      4.44 o 
   2  -8   4        2.40        1.81      2.94 o 
  -7  -7   4       65.14       72.26      5.78 o 
  -6  -7   4        8.97       11.22      2.22 o 
  -5  -7   4        3.23        2.83      1.51 o 
  -4  -7   4        0.79        1.81      1.30 o 
  -3  -7   4       26.75       25.89      3.29 o 
  -2  -7   4       47.20       53.27      4.32 o 
  -1  -7   4       15.66       20.79      3.02 o 
   0  -7   4       16.75       15.09      2.04 o 
   1  -7   4        2.47        1.87      1.32 o 
   2  -7   4      291.68      287.69      8.87 o 
   3  -7   4      284.63      288.14     18.14 o 
   4  -7   4       53.95       44.30      7.93 o 
  -8  -6   4       27.16       29.25      6.54 o 
  -7  -6   4       13.17       15.10      2.95 o 
  -6  -6   4       24.16       23.52      3.41 o 
  -5  -6   4      115.04      117.83      6.18 o 
  -4  -6   4        3.26        4.49      1.46 o 
  -3  -6   4      204.53      188.65      7.43 o 
  -2  -6   4      339.78      326.23      7.17 o 
  -1  -6   4      241.35      229.38      5.92 o 
   0  -6   4       19.69       22.61      1.92 o 
   1  -6   4       42.54       48.63      2.92 o 
   2  -6   4        2.61        3.88      1.30 o 
   3  -6   4      196.52      186.76      6.61 o 
   4  -6   4       41.47       48.23      5.06 o 
   5  -6   4       17.27       23.12      4.41 o 
  -8  -5   4        0.33        1.11      1.79 o 
  -7  -5   4       29.09       22.69      3.26 o 
  -6  -5   4        8.09        9.10      2.23 o 
  -5  -5   4       20.36       18.92      2.09 o 
  -4  -5   4      770.70      759.47     16.41 o 
  -3  -5   4      573.92      572.89      9.79 o 
  -2  -5   4       32.51       33.85      1.48 o 
  -1  -5   4        0.94        3.00      0.68 o 
   0  -5   4        6.75        8.64      1.09 o 
   1  -5   4        4.74        5.11      0.98 o 
   2  -5   4       23.38       17.77      1.55 o 
   3  -5   4       58.71       65.87      3.31 o 
   4  -5   4       12.24       13.26      2.93 o 
   5  -5   4        0.03       -1.11      1.67 o 
   6  -5   4       10.92        7.82      2.77 o 
  -8  -4   4       47.33       61.26      4.59 o 
  -7  -4   4      174.84      184.68      7.46 o 
  -6  -4   4      233.59      219.14      6.16 o 
  -5  -4   4      202.01      206.63      7.79 o 
  -4  -4   4      108.13      115.32      6.03 o 
  -3  -4   4       94.61       98.36      4.61 o 
  -2  -4   4      327.49      308.39      3.80 o 
  -1  -4   4       21.12       21.72      1.21 o 
   0  -4   4      117.55      109.93      2.34 o 
   1  -4   4       17.25       21.32      1.31 o 
   2  -4   4      701.97      655.14      9.35 o 
   3  -4   4      434.78      442.60      7.43 o 
   4  -4   4       73.84       70.53      2.98 o 
   5  -4   4      121.07      127.76      8.17 o 
   6  -4   4        1.80        1.31      1.77 o 
   7  -4   4       83.41       93.04      6.13 o 
  -9  -3   4       65.36       74.10      4.37 o 
  -8  -3   4       61.41       57.85      3.62 o 
  -7  -3   4       68.00       67.22      3.42 o 
  -6  -3   4        6.53        5.15      1.56 o 
  -5  -3   4       14.57       10.70      1.48 o 
  -4  -3   4      194.22      178.68      6.95 o 
  -3  -3   4      185.52      197.39      2.98 o 
  -2  -3   4        0.86        3.81      0.42 o 
  -1  -3   4      110.59      105.77      1.73 o 
   0  -3   4     1257.75     1322.88     11.23 o 
   1  -3   4      111.99       97.09      2.30 o 
   2  -3   4      211.23      223.59      3.47 o 
   3  -3   4       30.11       28.61      1.29 o 
   4  -3   4       75.88       63.77      2.17 o 
   5  -3   4      176.29      164.15      5.26 o 
   6  -3   4       22.17       28.95      3.09 o 
   7  -3   4        0.01       -1.10      1.60 o 
  -9  -2   4        5.41        7.11      1.78 o 
  -8  -2   4        4.44        6.27      1.51 o 
  -7  -2   4       12.96       10.53      1.68 o 
  -6  -2   4      176.66      171.88      5.06 o 
  -5  -2   4       27.16       27.40      1.49 o 
  -4  -2   4      313.28      272.93      3.92 o 
  -3  -2   4       92.35       79.46      3.50 o 
  -2  -2   4      210.20      210.66      3.42 o 
  -1  -2   4       60.95       50.24      1.19 o 
   0  -2   4        4.49        4.50      0.48 o 
   1  -2   4      314.02      326.32      4.30 o 
   2  -2   4      303.95      268.58      3.96 o 
   3  -2   4      189.07      195.35      2.75 o 
   4  -2   4      124.62      123.69      2.93 o 
   5  -2   4       20.40       21.66      1.60 o 
   6  -2   4       38.02       33.87      2.58 o 
   7  -2   4       72.08       83.30      6.70 o 
   8  -2   4      136.87      154.90      6.60 o 
  -9  -1   4        6.41        6.72      1.62 o 
  -8  -1   4        2.97        1.27      1.02 o 
  -7  -1   4      172.72      179.33      7.37 o 
  -6  -1   4      543.55      549.98     10.68 o 
  -5  -1   4      392.16      385.21      5.66 o 
  -4  -1   4        9.34        9.32      0.82 o 
  -3  -1   4       59.14       64.87      1.73 o 
  -2  -1   4       63.52       52.03      1.30 o 
  -1  -1   4      266.15      232.08      3.03 o 
   0  -1   4      495.07      480.07      5.38 o 
   1  -1   4       97.36       72.96      1.75 o 
   2  -1   4     2450.92     2697.71     25.89 o 
   3  -1   4      796.77      831.47      7.87 o 
   4  -1   4       45.20       45.60      1.25 o 
   5  -1   4      395.55      383.80      4.93 o 
   6  -1   4      282.56      270.19      5.04 o 
   7  -1   4        5.10        2.00      1.05 o 
   8  -1   4       80.35       97.95      3.93 o 
  -9   0   4        0.04       -0.12      1.10 o 
  -8   0   4       10.06        9.69      1.53 o 
  -7   0   4       26.50       25.99      2.07 o 
  -6   0   4       21.95       20.76      2.12 o 
  -5   0   4      177.96      180.75      6.05 o 
  -4   0   4       20.23        9.29      0.79 o 
  -3   0   4       87.16      119.84      2.43 o 
  -2   0   4      571.57      568.60      6.82 o 
  -1   0   4      631.34      627.30      7.12 o 
   0   0   4     4726.89     4890.44     44.17 o 
   1   0   4     1748.91     1724.89     17.73 o 
   2   0   4     1056.06     1032.94     10.42 o 
   3   0   4        1.34        2.20      0.33 o 
   4   0   4       12.46        8.59      0.55 o 
   5   0   4      189.42      195.17      2.81 o 
   6   0   4      545.44      533.44      8.25 o 
   7   0   4       13.04       11.29      1.59 o 
   8   0   4        0.17        3.58      2.30 o 
  -8   1   4        1.49        0.29      0.92 o 
  -7   1   4       35.78       40.99      2.30 o 
  -6   1   4        6.06        4.65      0.95 o 
  -5   1   4       30.77       33.74      1.97 o 
  -4   1   4        4.03        3.32      0.61 o 
  -3   1   4     1054.07     1016.94     11.80 o 
  -2   1   4     1097.77     1060.30     10.94 o 
  -1   1   4     4013.05     4044.77     40.05 o 
   0   1   4     4084.26     4307.98     39.05 o 
   1   1   4       95.63      106.27      1.80 o 
   2   1   4      156.89      181.80      2.86 o 
   3   1   4     1179.37     1305.42     12.06 o 
   4   1   4      675.50      686.91      7.08 o 
   5   1   4        2.53        4.95      0.47 o 
   6   1   4      134.17      126.20      2.75 o 
   7   1   4        4.28        3.28      0.95 o 
   8   1   4        6.97       13.68      2.90 o 
   9   1   4      123.11      158.86     12.26 o 
  -8   2   4       11.86       11.07      1.72 o 
  -7   2   4        0.50        0.30      0.90 o 
  -6   2   4       66.71       65.09      3.41 o 
  -5   2   4      298.66      292.09      5.89 o 
  -4   2   4      324.46      298.09      5.63 o 
  -3   2   4        0.59        3.36      0.72 o 
  -2   2   4      211.48      236.96      3.59 o 
  -1   2   4        6.96       15.19      1.19 o 
   0   2   4      450.09      395.97      4.66 o 
   1   2   4      465.50      419.72      5.11 o 
   2   2   4       12.51       21.64      0.74 o 
   3   2   4      176.61      203.11      2.75 o 
   4   2   4      355.71      369.11      4.42 o 
   5   2   4      668.96      679.33      7.85 o 
   6   2   4      815.70      794.29      9.52 o 
   7   2   4      122.77      110.87      3.34 o 
   8   2   4       10.88       10.07      1.50 o 
   9   2   4        8.88        7.30      1.91 o 
  -8   3   4        0.09       -0.70      1.16 o 
  -7   3   4       31.44       32.05      2.66 o 
  -6   3   4       43.26       39.20      2.43 o 
  -5   3   4      293.61      267.54      5.91 o 
  -4   3   4      331.55      309.32      6.14 o 
  -3   3   4        6.44        5.86      0.80 o 
  -2   3   4      173.08      141.50      2.93 o 
  -1   3   4      647.39      643.97      8.89 o 
   0   3   4       38.46       35.19      1.06 o 
   1   3   4     1118.23     1144.19     11.49 o 
   2   3   4        1.20        4.41      0.61 o 
   3   3   4      904.64      963.36     10.92 o 
   4   3   4      777.02      801.41      7.65 o 
   5   3   4       52.98       43.46      1.94 o 
   6   3   4       83.71       82.24      3.56 o 
   7   3   4      124.59      122.09      6.24 o 
   8   3   4       38.77       42.66      5.20 o 
   9   3   4        1.75        5.88      1.71 o 
  -7   4   4       11.64       13.51      2.08 o 
  -6   4   4       21.32       23.93      2.36 o 
  -5   4   4        1.28        1.78      0.94 o 
  -4   4   4       27.76       23.14      2.14 o 
  -3   4   4       39.26       42.34      1.86 o 
  -2   4   4      417.28      427.72      6.33 o 
  -1   4   4     2948.00     2845.21     29.34 o 
   0   4   4      300.71      298.19      4.21 o 
   1   4   4       14.65       13.01      0.75 o 
   2   4   4        0.86        2.68      0.58 o 
   3   4   4      136.92      144.86      2.70 o 
   4   4   4      946.09      923.45     10.91 o 
   5   4   4      116.93      127.22      3.82 o 
   6   4   4        4.72        5.10      1.42 o 
   7   4   4       29.44       30.28      2.74 o 
   8   4   4        0.07        2.02      1.30 o 
   9   4   4       23.13       27.48      3.01 o 
  -7   5   4       10.70       11.23      2.20 o 
  -6   5   4       16.31       18.01      2.36 o 
  -5   5   4       18.82       20.81      2.33 o 
  -4   5   4      275.06      266.96      6.32 o 
  -3   5   4      598.82      578.43      9.92 o 
  -2   5   4       41.34       40.81      2.46 o 
  -1   5   4      117.52      114.72      3.07 o 
   0   5   4       14.69        9.23      0.93 o 
   1   5   4      302.31      316.54      4.96 o 
   2   5   4      725.49      727.28      7.63 o 
   3   5   4       33.12       31.33      1.60 o 
   4   5   4      101.22       93.13      2.73 o 
   5   5   4      232.90      212.07      6.84 o 
   6   5   4      151.59      138.51      4.60 o 
   7   5   4      115.81      116.11      5.23 o 
   8   5   4       91.42       84.82      4.82 o 
  -6   6   4       11.54       13.90      3.04 o 
  -5   6   4       14.86       12.58      2.43 o 
  -4   6   4      142.40      131.95      5.24 o 
  -3   6   4       42.52       39.06      2.51 o 
  -2   6   4       94.73       98.11      3.96 o 
  -1   6   4      242.72      230.90      5.98 o 
   0   6   4       21.83       18.39      1.79 o 
   1   6   4        6.45        5.19      0.85 o 
   2   6   4      272.53      253.33      7.03 o 
   3   6   4      662.07      636.45     10.80 o 
   4   6   4      267.32      253.91      5.88 o 
   5   6   4      130.04      125.08      6.68 o 
   6   6   4        3.57        2.44      1.29 o 
   7   6   4       27.38       21.88      2.29 o 
   8   6   4       28.98       29.65      2.81 o 
  -5   7   4        2.20        1.97      1.55 o 
  -4   7   4       37.16       41.28      4.01 o 
  -3   7   4        3.86        3.00      1.67 o 
  -2   7   4       12.63       15.59      2.19 o 
  -1   7   4      124.17      136.14      5.26 o 
   0   7   4      330.63      328.70      9.11 o 
   1   7   4       88.46       85.37      2.93 o 
   2   7   4      380.70      365.89      8.72 o 
   3   7   4      353.68      342.26      7.32 o 
   4   7   4       18.36       19.53      3.60 o 
   5   7   4      127.84      128.70      5.47 o 
   6   7   4       13.01       17.49      2.57 o 
   7   7   4        3.05        3.66      1.66 o 
   8   7   4        4.46        2.46      1.85 o 
  -4   8   4       61.23       65.66      4.66 o 
  -3   8   4      246.85      267.44      8.09 o 
  -2   8   4       85.34       83.01      4.90 o 
  -1   8   4        1.65        5.92      1.92 o 
   0   8   4        3.13        2.94      1.32 o 
   1   8   4       10.34       13.89      2.54 o 
   2   8   4       68.67       64.88      6.70 o 
   3   8   4      109.57      110.64      4.99 o 
   4   8   4        1.73        4.16      1.58 o 
   5   8   4       35.19       39.26      3.50 o 
   6   8   4       35.59       32.28      4.22 o 
   7   8   4       27.42       27.66      3.86 o 
  -2   9   4       57.26       68.24      8.57 o 
  -1   9   4       84.22       85.28      8.51 o 
   0   9   4       44.79       58.67      6.86 o 
   1   9   4        2.72        6.70      3.27 o 
   2   9   4        7.75        1.63      2.29 o 
   3   9   4        1.85        3.76      2.78 o 
   4   9   4        0.46       -0.83      1.41 o 
   5   9   4        9.89        8.84      2.25 o 
   6   9   4        9.40        8.95      2.41 o 
   0  10   4        8.87       15.04      4.58 o 
   1  10   4       33.60       38.24      6.21 o 
   2  10   4       67.99       79.10      8.50 o 
   3  10   4       19.00       16.83      4.74 o 
   4  10   4        1.17       -0.98      2.45 o 
  -2  -9   5        0.12        1.14      2.78 o 
  -1  -9   5        7.64        9.93      3.08 o 
  -5  -8   5       21.73       29.89      4.74 o 
  -4  -8   5       29.43       24.02      5.07 o 
  -3  -8   5      128.08      118.30      6.92 o 
  -2  -8   5       68.17       76.33     14.22 o 
  -1  -8   5        2.30        3.77      2.20 o 
   0  -8   5        9.08        5.31      4.82 o 
   1  -8   5       17.24       23.68      4.67 o 
   2  -8   5       85.11       89.54      7.86 o 
  -6  -7   5        2.95        3.73      1.88 o 
  -5  -7   5       35.82       36.97      3.35 o 
  -4  -7   5       76.11       72.33      3.61 o 
  -3  -7   5       12.17        7.68      2.20 o 
  -2  -7   5       17.20       15.83      2.82 o 
  -1  -7   5       13.94        7.27      2.15 o 
   0  -7   5       11.60        8.92      2.03 o 
   1  -7   5       24.30       24.82      3.18 o 
   2  -7   5        6.87        4.87      2.71 o 
   3  -7   5       38.63       35.64      7.52 o 
  -7  -6   5       32.03       22.66      3.61 o 
  -6  -6   5        8.50        5.80      2.14 o 
  -5  -6   5       28.78       28.45      2.68 o 
  -4  -6   5        1.42        1.78      1.11 o 
  -3  -6   5        1.86        1.70      0.98 o 
  -2  -6   5       32.17       25.56      2.30 o 
  -1  -6   5       36.61       30.41      2.11 o 
   0  -6   5       44.20       44.22      2.54 o 
   1  -6   5       75.22       77.64      3.76 o 
   2  -6   5       96.18       97.58      7.41 o 
   3  -6   5       15.17       14.37      3.40 o 
   4  -6   5       11.50        9.91      3.06 o 
   5  -6   5        0.05       -0.54      2.02 o 
  -8  -5   5      147.98      152.74      7.77 o 
  -7  -5   5        6.17        5.08      2.37 o 
  -6  -5   5        7.65        5.68      1.50 o 
  -5  -5   5        2.32        1.81      1.19 o 
  -4  -5   5       34.99       39.69      2.78 o 
  -3  -5   5      320.65      303.63      6.49 o 
  -2  -5   5       29.93       28.87      1.52 o 
  -1  -5   5       11.24       10.89      1.43 o 
   0  -5   5        6.71        8.24      1.09 o 
   1  -5   5      395.99      399.97      6.95 o 
   2  -5   5        9.40       12.66      1.44 o 
   3  -5   5       28.81       30.19      2.87 o 
   4  -5   5      108.26      104.64     11.44 o 
   5  -5   5        0.05       -0.88      1.72 o 
   6  -5   5        9.57       13.90      4.00 o 
  -8  -4   5       11.31       14.05      2.72 o 
  -7  -4   5        2.11        1.26      1.12 o 
  -6  -4   5        3.05        0.96      1.00 o 
  -5  -4   5       18.02       13.27      1.71 o 
  -4  -4   5       18.42       14.55      1.72 o 
  -3  -4   5       40.56       43.52      1.64 o 
  -2  -4   5       89.42       84.04      1.95 o 
  -1  -4   5      102.49       94.70      2.00 o 
   0  -4   5       41.89       42.98      1.64 o 
   1  -4   5      106.97       93.68      2.39 o 
   2  -4   5       96.53       92.93      3.00 o 
   3  -4   5      232.84      236.56      5.05 o 
   4  -4   5      121.63      107.33      4.56 o 
   5  -4   5       28.19       27.83      3.53 o 
   6  -4   5       32.50       36.75      4.23 o 
  -8  -3   5       27.66       27.59      2.83 o 
  -7  -3   5       47.48       45.39      2.95 o 
  -6  -3   5       65.04       63.07      4.97 o 
  -5  -3   5       62.40       57.01      5.27 o 
  -4  -3   5      250.24      241.84      7.11 o 
  -3  -3   5       64.42       61.99      2.78 o 
  -2  -3   5       11.06       11.34      0.75 o 
  -1  -3   5        7.48        8.03      0.61 o 
   0  -3   5      236.03      253.97      3.01 o 
   1  -3   5      990.59      984.94     10.21 o 
   2  -3   5      977.80      965.81     11.00 o 
   3  -3   5      179.78      182.55      4.17 o 
   4  -3   5       41.45       38.37      2.08 o 
   5  -3   5       37.45       34.43      5.92 o 
   6  -3   5        0.06       -0.23      1.36 o 
   7  -3   5      145.32      159.51      7.37 o 
  -8  -2   5       18.83       21.70      2.36 o 
  -7  -2   5      115.88      123.89      4.61 o 
  -6  -2   5       88.22       88.01      3.65 o 
  -5  -2   5        0.28       -0.01      0.63 o 
  -4  -2   5      499.25      560.17      7.74 o 
  -3  -2   5      180.39      175.14      3.03 o 
  -2  -2   5        5.75        6.52      0.57 o 
  -1  -2   5       53.05       47.01      1.35 o 
   0  -2   5      248.26      250.71      3.33 o 
   1  -2   5       15.34       13.24      0.77 o 
   2  -2   5      526.30      506.03      6.41 o 
   3  -2   5       89.73      100.91      2.34 o 
   4  -2   5      167.57      172.11      3.46 o 
   5  -2   5      518.07      485.75      8.92 o 
   6  -2   5        0.87        0.70      1.24 o 
   7  -2   5       22.22       15.62      2.44 o 
   8  -2   5        1.07        3.46      2.12 o 
  -8  -1   5       21.84       23.49      2.27 o 
  -7  -1   5       27.76       29.27      2.25 o 
  -6  -1   5      118.56      121.42      4.77 o 
  -5  -1   5       38.51       41.80      1.92 o 
  -4  -1   5      703.89      720.51     14.41 o 
  -3  -1   5      380.51      399.82      5.48 o 
  -2  -1   5        3.51        3.84      0.48 o 
  -1  -1   5       61.21       53.16      1.30 o 
   0  -1   5      527.80      539.54      6.13 o 
   1  -1   5      258.51      263.82      3.53 o 
   2  -1   5      103.46      115.94      2.24 o 
   3  -1   5        4.64        7.37      0.84 o 
   4  -1   5        0.61       -0.04      0.36 o 
   5  -1   5       94.96       96.26      2.53 o 
   6  -1   5       82.01       79.33      2.96 o 
   7  -1   5        2.14        2.69      1.30 o 
   8  -1   5       35.67       41.90     11.03 o 
  -8   0   5        2.86        3.88      1.45 o 
  -7   0   5       23.26       27.30      2.20 o 
  -6   0   5      277.22      280.58      6.17 o 
  -5   0   5      190.98      193.23      5.24 o 
  -4   0   5      377.13      393.46      7.75 o 
  -3   0   5      951.00      948.81     11.03 o 
  -2   0   5        0.04        1.24      1.20 o 
  -1   0   5      111.54      132.15      2.14 o 
   0   0   5      580.68      625.26      6.66 o 
   1   0   5     1363.54     1447.74     16.73 o 
   2   0   5     1797.99     1898.75     21.63 o 
   3   0   5      593.97      631.90      7.05 o 
   4   0   5       20.52       22.09      0.92 o 
   5   0   5      158.13      152.58      2.54 o 
   6   0   5        8.59        2.84      0.80 o 
   7   0   5        5.31        6.94      1.13 o 
   8   0   5        6.64        5.39      1.47 o 
  -8   1   5        7.24        8.26      2.14 o 
  -7   1   5        0.10       -0.83      0.85 o 
  -6   1   5      222.80      203.94      5.45 o 
  -5   1   5      456.37      425.42      7.33 o 
  -4   1   5        1.71        2.22      0.64 o 
  -3   1   5      284.39      287.97      4.61 o 
  -2   1   5      249.34      272.51      4.14 o 
  -1   1   5      228.82      189.72      2.82 o 
   0   1   5     9394.00     9667.03     86.59 o 
   1   1   5       32.68       32.69      0.97 o 
   2   1   5      262.87      257.22      4.24 o 
   3   1   5       49.78       58.73      1.55 o 
   4   1   5      403.58      395.90      5.37 o 
   5   1   5      324.67      315.13      4.47 o 
   6   1   5       62.00       58.16      2.30 o 
   7   1   5        0.41        0.86      0.76 o 
   8   1   5       18.63       18.33      1.95 o 
  -8   2   5       16.70       16.59      2.10 o 
  -7   2   5        2.96        3.32      1.12 o 
  -6   2   5       36.41       35.60      2.20 o 
  -5   2   5      216.48      200.34      6.39 o 
  -4   2   5        4.03        5.42      0.92 o 
  -3   2   5      244.08      252.35      4.80 o 
  -2   2   5     1044.92     1091.86     11.63 o 
  -1   2   5      151.65      128.66      2.31 o 
   0   2   5      544.28      522.69      5.94 o 
   1   2   5      464.95      454.02      5.64 o 
   2   2   5      234.83      252.85      3.35 o 
   3   2   5      475.10      481.28      5.68 o 
   4   2   5       25.14       23.80      1.04 o 
   5   2   5      289.89      296.89      4.36 o 
   6   2   5      236.92      253.92      4.85 o 
   7   2   5       39.12       38.77      3.38 o 
   8   2   5        0.50        0.94      1.07 o 
   9   2   5       12.75       14.63      2.12 o 
  -8   3   5       40.65       47.41      3.31 o 
  -7   3   5       51.44       53.66      3.28 o 
  -6   3   5      112.49      117.36      4.05 o 
  -5   3   5       94.56       81.57      3.16 o 
  -4   3   5        6.52        7.51      1.09 o 
  -3   3   5       94.55       83.11      2.87 o 
  -2   3   5      670.30      682.48      9.37 o 
  -1   3   5      359.55      340.10      4.99 o 
   0   3   5      115.09      128.13      2.21 o 
   1   3   5      342.49      393.17      4.83 o 
   2   3   5      134.23      106.49      2.01 o 
   3   3   5      653.40      627.57      7.81 o 
   4   3   5      438.62      442.44      5.30 o 
   5   3   5       35.42       38.44      1.88 o 
   6   3   5       47.28       50.23      2.59 o 
   7   3   5       31.50       25.22      2.28 o 
   8   3   5        1.08        1.08      1.21 o 
   9   3   5        7.75        8.27      1.88 o 
  -7   4   5        2.45        3.05      1.48 o 
  -6   4   5       31.99       32.22      3.28 o 
  -5   4   5      421.66      402.79      8.06 o 
  -4   4   5      265.40      229.12      5.46 o 
  -3   4   5       43.36       45.01      1.97 o 
  -2   4   5       60.44       59.13      2.01 o 
  -1   4   5      358.70      349.74      6.75 o 
   0   4   5      783.91      745.70      8.40 o 
   1   4   5      207.33      196.95      3.87 o 
   2   4   5        9.46       14.94      1.23 o 
   3   4   5       88.67       92.99      2.21 o 
   4   4   5       14.16       13.30      1.07 o 
   5   4   5      381.78      393.09      8.43 o 
   6   4   5       77.79       71.87      3.17 o 
   7   4   5        0.14        1.21      1.10 o 
   8   4   5       10.12        7.23      2.73 o 
   9   4   5       16.04       20.19      2.71 o 
  -6   5   5        0.00        0.05      1.18 o 
  -5   5   5        5.04        3.69      1.30 o 
  -4   5   5       10.80       12.84      1.69 o 
  -3   5   5      264.27      253.11      5.88 o 
  -2   5   5      298.25      296.31      6.33 o 
  -1   5   5      386.23      403.24      8.13 o 
   0   5   5       20.49       33.53      1.44 o 
   1   5   5        1.71        2.95      0.68 o 
   2   5   5       15.63       21.00      1.32 o 
   3   5   5      188.71      182.96      4.49 o 
   4   5   5      206.55      203.95      5.28 o 
   5   5   5       25.14       18.51      1.69 o 
   6   5   5      263.12      250.10      8.02 o 
   7   5   5        7.64        5.43      1.46 o 
   8   5   5        0.09       -0.60      1.20 o 
  -6   6   5       16.01       14.59      2.85 o 
  -5   6   5       20.63       23.94      2.66 o 
  -4   6   5       84.32       68.54      3.79 o 
  -3   6   5       99.63       98.80      3.83 o 
  -2   6   5        0.29        0.73      0.87 o 
  -1   6   5      204.95      197.03      5.17 o 
   0   6   5       83.67       82.03      2.53 o 
   1   6   5        1.37        1.28      0.59 o 
   2   6   5       11.61       14.63      1.51 o 
   3   6   5      289.83      276.86      6.16 o 
   4   6   5      640.36      627.85     10.93 o 
   5   6   5      270.95      271.47      7.76 o 
   6   6   5       17.08       14.86      2.23 o 
   7   6   5       17.05       19.50      2.63 o 
   8   6   5       13.46       12.68      2.35 o 
  -5   7   5       11.92       10.86      2.25 o 
  -4   7   5       40.58       39.93      3.27 o 
  -3   7   5       78.18       88.35      4.67 o 
  -2   7   5       35.81       33.93      2.69 o 
  -1   7   5        0.15        0.34      0.83 o 
   0   7   5      137.36      144.10      5.55 o 
   1   7   5        3.61        3.84      1.21 o 
   2   7   5       40.09       34.65      2.28 o 
   3   7   5       42.69       45.54      2.57 o 
   4   7   5       50.18       52.57      8.30 o 
   5   7   5      107.80      119.63      5.22 o 
   6   7   5       10.69       13.44      2.27 o 
   7   7   5       71.31       82.89      5.36 o 
   8   7   5       33.20       33.80      3.56 o 
  -4   8   5        0.10        0.64      1.52 o 
  -3   8   5        0.10       -0.70      1.29 o 
  -2   8   5       79.35       83.56      5.20 o 
  -1   8   5       13.78       14.97      2.43 o 
   0   8   5        3.89        3.47      1.57 o 
   1   8   5        0.06        0.83      1.33 o 
   2   8   5       96.96       79.84      7.27 o 
   3   8   5      106.30      111.54      5.04 o 
   4   8   5       27.04       28.06      2.98 o 
   5   8   5       26.62       24.17      2.94 o 
   6   8   5       42.53       43.76      5.42 o 
   7   8   5       28.62       34.51      5.54 o 
  -2   9   5        0.05        1.92      1.58 o 
  -1   9   5       73.99       75.23      5.65 o 
   0   9   5      129.66      127.81      9.64 o 
   1   9   5      171.22      173.08     11.28 o 
   2   9   5        6.15        7.35      3.11 o 
   3   9   5       55.13       52.14      6.70 o 
   4   9   5      105.65      108.29      6.68 o 
   5   9   5       92.78       97.30      6.27 o 
   6   9   5       51.17       58.14      7.87 o 
   0  10   5        5.45        6.37      3.43 o 
   1  10   5        0.04        1.80      2.45 o 
   2  10   5       85.94       92.99      9.15 o 
   3  10   5       59.65       79.10      8.66 o 
   4  10   5        0.11        2.45      3.11 o 
  -5  -8   6       25.61       24.35      5.23 o 
  -4  -8   6       47.84       47.72      6.54 o 
  -3  -8   6       11.05        8.55      2.75 o 
  -2  -8   6       47.07       43.81      6.29 o 
  -1  -8   6       31.24       29.22      3.97 o 
   0  -8   6       18.54       13.07      4.90 o 
   1  -8   6        5.09        4.53      3.22 o 
  -6  -7   6       21.24       24.26      3.10 o 
  -5  -7   6        1.34       -1.41      1.41 o 
  -4  -7   6       46.91       49.01      4.32 o 
  -3  -7   6       25.16       31.91      3.68 o 
  -2  -7   6        4.24        5.87      3.27 o 
  -1  -7   6        2.71        2.59      1.72 o 
   0  -7   6      185.95      181.51      5.98 o 
   1  -7   6      142.89      161.83      8.90 o 
   2  -7   6       84.13       91.43     15.20 o 
   3  -7   6       22.14       13.35      3.81 o 
  -7  -6   6        0.37        0.18      1.84 o 
  -6  -6   6        0.38        2.92      1.90 o 
  -5  -6   6        0.02       -0.41      1.12 o 
  -4  -6   6       43.48       45.65      3.18 o 
  -3  -6   6        1.18       10.04      2.37 o 
  -2  -6   6       77.41       79.36      7.19 o 
  -1  -6   6        3.89        3.95      1.43 o 
   0  -6   6        0.04        2.72      1.00 o 
   1  -6   6        5.49        4.50      1.50 o 
   2  -6   6       44.40       46.95      5.73 o 
   3  -6   6      121.04      127.83     10.62 o 
   4  -6   6       21.15       24.15      4.16 o 
  -7  -5   6        0.01        1.40      1.57 o 
  -6  -5   6       46.41       44.45      3.23 o 
  -5  -5   6      272.87      284.86      7.83 o 
  -4  -5   6       68.21       66.10      3.55 o 
  -3  -5   6       36.03       33.32      2.19 o 
  -2  -5   6       81.46       79.26      2.72 o 
  -1  -5   6       41.08       39.75      1.97 o 
   0  -5   6      288.32      282.71      5.51 o 
   1  -5   6      330.60      331.74      6.28 o 
   2  -5   6       59.62       65.02      5.18 o 
   3  -5   6        7.10        6.33      3.00 o 
   4  -5   6        0.09        0.60      1.72 o 
   5  -5   6        4.29        5.89      2.53 o 
  -8  -4   6      110.59      121.80      6.75 o 
  -7  -4   6       88.09       87.49      4.23 o 
  -6  -4   6        1.05        0.47      1.05 o 
  -5  -4   6       54.36       50.97      4.20 o 
  -4  -4   6       32.34       27.34      3.52 o 
  -3  -4   6       50.47       53.25      2.32 o 
  -2  -4   6       45.07       49.47      1.52 o 
  -1  -4   6        4.06        4.08      0.57 o 
   0  -4   6        5.52        6.65      1.19 o 
   1  -4   6      362.92      350.96      5.79 o 
   2  -4   6      124.05      129.66      3.74 o 
   3  -4   6       16.44       24.64      2.21 o 
   4  -4   6      114.53      118.61      9.93 o 
   5  -4   6        1.46       -0.47      1.88 o 
   6  -4   6       39.76       39.92      4.50 o 
  -8  -3   6       33.77       37.42      3.09 o 
  -7  -3   6       52.78       55.11      3.34 o 
  -6  -3   6        2.38        3.08      1.23 o 
  -5  -3   6      146.06      141.17      4.84 o 
  -4  -3   6      114.67      117.69      4.85 o 
  -3  -3   6        0.10        1.72      0.54 o 
  -2  -3   6      111.39      110.17      2.67 o 
  -1  -3   6      297.27      323.45      4.11 o 
   0  -3   6       42.11       66.73      1.54 o 
   1  -3   6      308.14      300.62      4.62 o 
   2  -3   6        1.77        1.91      0.65 o 
   3  -3   6      205.07      203.90      5.26 o 
   4  -3   6      100.03       92.88      3.74 o 
   5  -3   6       19.75       15.97      3.28 o 
   6  -3   6        2.26        1.61      1.21 o 
   7  -3   6        1.28        0.39      1.75 o 
  -8  -2   6        0.74       -0.73      0.88 o 
  -7  -2   6        0.14        0.53      0.97 o 
  -6  -2   6       40.62       39.55      2.64 o 
  -5  -2   6      109.76      117.40      7.31 o 
  -4  -2   6      427.67      420.32      6.41 o 
  -3  -2   6       39.38       47.61      1.56 o 
  -2  -2   6        0.41       -0.05      0.30 o 
  -1  -2   6      397.67      425.58      5.41 o 
   0  -2   6       37.10       44.61      1.30 o 
   1  -2   6      623.24      624.59      7.91 o 
   2  -2   6       54.31       57.82      1.94 o 
   3  -2   6       29.56       31.91      1.37 o 
   4  -2   6       22.95       25.71      1.72 o 
   5  -2   6        2.33        3.77      1.06 o 
   6  -2   6       12.41       13.21      2.19 o 
   7  -2   6        4.49        3.91      2.37 o 
  -8  -1   6       27.37       25.46      2.50 o 
  -7  -1   6      132.30      129.10      4.70 o 
  -6  -1   6      132.78      126.06      4.40 o 
  -5  -1   6        0.31        0.02      0.55 o 
  -4  -1   6      373.77      356.66      5.85 o 
  -3  -1   6       74.54       67.43      1.86 o 
  -2  -1   6       24.48       24.81      1.03 o 
  -1  -1   6     1056.35     1087.24     11.20 o 
   0  -1   6        5.32        6.04      0.60 o 
   1  -1   6      615.40      610.04      6.97 o 
   2  -1   6       58.63       65.84      2.20 o 
   3  -1   6        0.84       -0.05      0.39 o 
   4  -1   6      183.51      166.26      3.77 o 
   5  -1   6      211.34      185.41      4.31 o 
   6  -1   6        1.09        1.57      0.96 o 
   7  -1   6       45.45       39.76      3.07 o 
   8  -1   6        7.81        5.77      1.74 o 
  -8   0   6        0.07        0.40      1.04 o 
  -7   0   6       16.84       16.52      2.00 o 
  -6   0   6      430.24      426.56     10.88 o 
  -5   0   6       89.26       82.35      2.88 o 
  -4   0   6       23.64       27.63      1.38 o 
  -3   0   6      213.97      240.57      6.10 o 
  -2   0   6       11.49       10.51      0.77 o 
  -1   0   6       79.08       72.74      1.61 o 
   0   0   6       24.31       35.06      1.04 o 
   1   0   6        0.11        0.93      0.38 o 
   2   0   6       16.73       18.34      1.18 o 
   3   0   6      130.73      166.13      3.33 o 
   4   0   6      146.03      145.60      2.78 o 
   5   0   6       11.89       15.80      1.17 o 
   6   0   6        0.84        2.05      0.82 o 
   7   0   6       27.55       23.15      3.64 o 
   8   0   6        3.36        2.78      1.63 o 
  -8   1   6        8.10        9.04      2.48 o 
  -7   1   6        3.17        1.10      1.09 o 
  -6   1   6       37.67       33.65      2.22 o 
  -5   1   6       30.56       24.93      1.91 o 
  -4   1   6      170.78      157.63      3.69 o 
  -3   1   6      254.30      259.31      4.72 o 
  -2   1   6      398.22      442.74      6.61 o 
  -1   1   6      818.98      884.32      9.36 o 
   0   1   6        3.07       12.34      0.69 o 
   1   1   6      512.82      506.47      6.25 o 
   2   1   6       60.62       71.46      1.92 o 
   3   1   6       69.49       75.56      1.63 o 
   4   1   6        5.41        4.59      0.68 o 
   5   1   6       18.60       21.11      1.36 o 
   6   1   6        8.52        4.02      0.85 o 
   7   1   6        1.70        1.33      1.00 o 
   8   1   6        6.24        7.26      2.70 o 
  -8   2   6        4.83        6.53      1.73 o 
  -7   2   6       50.41       48.25      3.28 o 
  -6   2   6      278.72      270.47      9.53 o 
  -5   2   6      185.86      156.83      4.18 o 
  -4   2   6       21.98       25.04      1.52 o 
  -3   2   6       23.73       27.05      1.41 o 
  -2   2   6       22.73       15.01      1.07 o 
  -1   2   6      152.50      182.30      3.00 o 
   0   2   6        1.53        1.12      0.39 o 
   1   2   6       55.43       58.38      1.57 o 
   2   2   6      490.96      512.77      6.42 o 
   3   2   6       27.37       23.96      1.07 o 
   4   2   6      295.06      291.53      4.67 o 
   5   2   6       92.75       78.94      2.71 o 
   6   2   6      153.01      146.16      3.85 o 
   7   2   6       57.13       49.85      2.45 o 
   8   2   6       21.60       23.86      2.29 o 
  -7   3   6        7.34        7.82      2.71 o 
  -6   3   6       57.36       67.19      3.21 o 
  -5   3   6       88.46       96.67      3.50 o 
  -4   3   6       24.58       21.51      1.53 o 
  -3   3   6        0.19        0.51      0.53 o 
  -2   3   6       61.51       68.10      2.73 o 
  -1   3   6        1.82        0.11      0.37 o 
   0   3   6       14.27       26.69      1.18 o 
   1   3   6      487.63      595.78      6.84 o 
   2   3   6       22.23       22.57      1.11 o 
   3   3   6       38.70       46.86      1.39 o 
   4   3   6        0.24        0.63      0.51 o 
   5   3   6      166.76      161.76      5.37 o 
   6   3   6       24.10       28.20      1.88 o 
   7   3   6       10.28       12.51      2.41 o 
   8   3   6       29.23       27.27      2.61 o 
  -7   4   6        9.82       10.04      2.17 o 
  -6   4   6       16.57       12.56      1.91 o 
  -5   4   6       37.25       31.15      2.34 o 
  -4   4   6        6.18        6.48      1.06 o 
  -3   4   6       10.63       10.79      1.14 o 
  -2   4   6      110.12      106.56      3.72 o 
  -1   4   6       25.24       26.52      1.29 o 
   0   4   6      815.91      802.90     10.11 o 
   1   4   6       88.94       83.99      2.11 o 
   2   4   6       79.81       84.38      2.05 o 
   3   4   6       18.06       19.45      1.21 o 
   4   4   6       79.91       79.87      2.44 o 
   5   4   6      128.76      131.39      3.92 o 
   6   4   6      311.13      306.43      8.14 o 
   7   4   6       13.75        8.34      2.11 o 
   8   4   6       27.73       24.88      2.73 o 
  -6   5   6       30.56       39.99      4.49 o 
  -5   5   6       36.90       42.64      3.05 o 
  -4   5   6       43.72       50.82      2.83 o 
  -3   5   6        4.25        5.67      1.18 o 
  -2   5   6       34.83       31.81      2.94 o 
  -1   5   6      271.60      258.97      4.74 o 
   0   5   6       82.56       76.77      2.11 o 
   1   5   6      452.40      466.62      6.00 o 
   2   5   6      214.02      229.58      5.23 o 
   3   5   6      485.49      474.73      8.55 o 
   4   5   6      397.81      392.35      7.72 o 
   5   5   6        0.21       -0.20      0.75 o 
   6   5   6       14.23       18.29      2.46 o 
   7   5   6        0.62       -0.51      1.06 o 
   8   5   6        7.28        2.98      2.04 o 
  -6   6   6       26.13       32.36      3.37 o 
  -5   6   6       21.86       30.52      3.22 o 
  -4   6   6       43.63       36.43      2.92 o 
  -3   6   6       61.49       63.67      5.29 o 
  -2   6   6       76.73       68.14      3.05 o 
  -1   6   6       29.50       29.62      1.83 o 
   0   6   6       61.20       64.46      2.30 o 
   1   6   6       73.76       66.76      2.33 o 
   2   6   6       11.27       10.48      1.51 o 
   3   6   6       34.85       36.15      3.54 o 
   4   6   6       76.16       69.95      3.16 o 
   5   6   6        2.01        3.00      1.31 o 
   6   6   6       82.23       78.83      4.17 o 
   7   6   6      216.74      209.23      7.15 o 
   8   6   6        4.25        0.93      1.51 o 
  -5   7   6        7.69        8.91      2.06 o 
  -4   7   6       21.74       25.00      2.80 o 
  -3   7   6       49.12       45.92      3.29 o 
  -2   7   6      133.21      131.73      4.83 o 
  -1   7   6      122.87      121.58      5.98 o 
   0   7   6       57.59       62.93      3.32 o 
   1   7   6        3.30        2.40      1.19 o 
   2   7   6       14.22       15.98      1.74 o 
   3   7   6      143.12      136.02      4.37 o 
   4   7   6      204.16      196.39      6.58 o 
   5   7   6        3.30        2.51      1.64 o 
   6   7   6       11.16        9.70      2.14 o 
   7   7   6       54.60       70.72      4.53 o 
  -4   8   6       10.94       16.12      2.55 o 
  -3   8   6        4.02        3.90      1.64 o 
  -2   8   6        2.27        2.22      1.26 o 
  -1   8   6        0.02       -0.63      1.01 o 
   0   8   6        3.99        4.57      1.92 o 
   1   8   6       16.91       17.42      2.83 o 
   2   8   6       34.09       37.67      3.72 o 
   3   8   6      176.28      175.55      6.41 o 
   4   8   6      191.70      188.23      6.86 o 
   5   8   6       17.86       22.29      2.89 o 
   6   8   6       84.54       92.04      5.50 o 
   7   8   6        0.01        0.08      1.70 o 
  -2   9   6       46.80       47.44      3.64 o 
  -1   9   6       19.92       18.96      4.41 o 
   0   9   6       12.61       15.04      4.41 o 
   1   9   6        2.24        3.27      2.61 o 
   2   9   6       55.13       53.12      6.37 o 
   3   9   6       13.80       21.74      4.74 o 
   4   9   6       19.21       18.25      2.85 o 
   5   9   6        9.49       10.05      2.36 o 
   6   9   6        6.22        6.29      2.31 o 
   0  10   6        0.70        0.33      2.45 o 
   1  10   6        0.24       -1.14      1.80 o 
   2  10   6        1.38        7.84      3.43 o 
   3  10   6       70.62       74.69      8.34 o 
   4  10   6       57.42       73.87      8.66 o 
  -4  -8   7       67.70       80.25      8.34 o 
  -3  -8   7       56.39       63.57      5.51 o 
  -2  -8   7        0.02        1.96      2.19 o 
  -1  -8   7       21.37       12.91      4.90 o 
   0  -8   7       36.19       30.24      7.35 o 
  -5  -7   7        8.58       10.62      2.77 o 
  -4  -7   7       11.44        7.90      2.37 o 
  -3  -7   7      119.02      112.44      6.33 o 
  -2  -7   7      100.24       99.14      6.07 o 
  -1  -7   7      138.40      140.99     16.02 o 
   0  -7   7      102.15       90.15     11.03 o 
   1  -7   7        7.59        5.06      2.36 o 
   2  -7   7       64.67       70.38      6.66 o 
  -6  -6   7      125.58      126.83      7.22 o 
  -5  -6   7       40.65       38.52      3.83 o 
  -4  -6   7       22.50       31.11      2.45 o 
  -3  -6   7       24.90       21.76      2.95 o 
  -2  -6   7       57.23       61.13      6.86 o 
  -1  -6   7       45.12       43.89      4.37 o 
   0  -6   7       51.87       55.96      2.94 o 
   1  -6   7       63.03       60.00      3.50 o 
   2  -6   7        6.64        4.80      1.99 o 
   3  -6   7       25.75       25.40      4.39 o 
   4  -6   7        0.33        0.63      2.30 o 
  -7  -5   7        0.24        1.39      1.73 o 
  -6  -5   7        0.01        0.11      1.17 o 
  -5  -5   7       16.65       12.61      2.04 o 
  -4  -5   7      159.73      155.43      5.66 o 
  -3  -5   7      109.26      102.87      3.70 o 
  -2  -5   7       31.43       36.64      4.09 o 
  -1  -5   7        1.26        0.42      0.71 o 
   0  -5   7        2.02        1.33      0.77 o 
   1  -5   7       23.89       20.92      2.13 o 
   2  -5   7      165.37      156.11      8.45 o 
   3  -5   7       64.21       62.07      4.52 o 
   4  -5   7        0.01       -0.51      1.39 o 
   5  -5   7       11.72        9.56      3.00 o 
  -8  -4   7       39.47       41.32      4.31 o 
  -7  -4   7       23.15       27.53      2.81 o 
  -6  -4   7       66.90       72.06      4.56 o 
  -5  -4   7      478.52      473.75     12.67 o 
  -4  -4   7       58.29       60.49      3.93 o 
  -3  -4   7      115.00      111.72      4.72 o 
  -2  -4   7       36.56       34.86      1.54 o 
  -1  -4   7       57.38       56.63      1.99 o 
   0  -4   7      302.66      307.79      5.64 o 
   1  -4   7        2.05        2.01      0.62 o 
   2  -4   7      368.80      363.95      6.96 o 
   3  -4   7        1.63        2.83      1.02 o 
   4  -4   7       10.44        8.26      3.72 o 
   5  -4   7        1.26        0.75      2.45 o 
   6  -4   7        5.46        6.92      2.60 o 
  -8  -3   7       23.72       24.02      2.76 o 
  -7  -3   7       55.84       57.37      3.51 o 
  -6  -3   7        1.37        2.14      1.13 o 
  -5  -3   7      233.34      224.71      6.42 o 
  -4  -3   7      178.09      164.79      6.06 o 
  -3  -3   7        1.08        0.30      0.57 o 
  -2  -3   7      106.71      109.32      2.47 o 
  -1  -3   7      107.32      113.57      2.34 o 
   0  -3   7      789.73      770.58      9.15 o 
   1  -3   7      282.33      282.50      5.47 o 
   2  -3   7      235.36      225.67      5.04 o 
   3  -3   7        2.46        1.50      0.92 o 
   4  -3   7        2.49        1.71      1.01 o 
   5  -3   7        0.02        0.97      1.37 o 
   6  -3   7       32.33       35.06      2.98 o 
   7  -3   7        0.01       -2.12      2.12 o 
  -8  -2   7       57.62       72.75      7.93 o 
  -7  -2   7      154.00      170.39      6.63 o 
  -6  -2   7       48.38       46.59      2.93 o 
  -5  -2   7        0.04        0.31      0.78 o 
  -4  -2   7        3.95        4.82      0.85 o 
  -3  -2   7        6.31        5.15      0.69 o 
  -2  -2   7       76.38       73.98      1.91 o 
  -1  -2   7      423.21      415.68      5.54 o 
   0  -2   7       63.32       68.53      2.48 o 
   1  -2   7        9.01        9.78      1.19 o 
   2  -2   7       67.87       65.45      2.82 o 
   3  -2   7      217.06      197.27      4.40 o 
   4  -2   7        2.72        2.71      0.94 o 
   5  -2   7       24.41       16.06      2.17 o 
   6  -2   7       72.99       76.60      4.28 o 
   7  -2   7       44.89       43.15      6.86 o 
  -8  -1   7       17.39       17.91      2.83 o 
  -7  -1   7       10.31       12.57      1.89 o 
  -6  -1   7       47.79       40.63      3.10 o 
  -5  -1   7      160.71      156.95      4.89 o 
  -4  -1   7      232.74      220.98      4.09 o 
  -3  -1   7       25.42       22.35      1.18 o 
  -2  -1   7        1.15        0.20      0.33 o 
  -1  -1   7      108.55      125.14      2.40 o 
   0  -1   7      168.46      133.68      3.34 o 
   1  -1   7      227.82      215.72      4.32 o 
   2  -1   7       20.29       18.64      1.43 o 
   3  -1   7        5.23        3.49      0.85 o 
   4  -1   7       38.92       38.67      2.28 o 
   5  -1   7       26.14       26.11      1.84 o 
   6  -1   7        1.74       -0.84      1.05 o 
   7  -1   7       39.66       39.41      3.43 o 
   8  -1   7        2.56        4.84      2.78 o 
  -8   0   7       33.95       38.82      3.01 o 
  -7   0   7      241.89      239.56      7.89 o 
  -6   0   7      100.26       90.50      5.94 o 
  -5   0   7       43.69       44.42      2.75 o 
  -4   0   7       31.38       30.27      1.85 o 
  -3   0   7       99.58       99.02      2.44 o 
  -2   0   7       23.28       25.38      1.34 o 
  -1   0   7        1.70        3.15      0.48 o 
   0   0   7        3.13        4.47      0.50 o 
   1   0   7     1122.06     1120.73     13.99 o 
   2   0   7       45.95       48.06      1.93 o 
   3   0   7        0.72        3.48      1.12 o 
   4   0   7        0.00       -0.39      0.64 o 
   5   0   7       60.28       50.11      2.83 o 
   6   0   7       46.39       38.53      2.12 o 
   7   0   7       13.08       16.16      1.94 o 
   8   0   7        0.00        0.65      1.47 o 
  -8   1   7       12.85       12.41      1.96 o 
  -7   1   7        6.93        8.89      1.90 o 
  -6   1   7       41.16       42.56      3.11 o 
  -5   1   7       56.68       54.33      2.53 o 
  -4   1   7       34.80       32.82      1.76 o 
  -3   1   7        2.41        0.85      0.49 o 
  -2   1   7      176.29      157.50      3.33 o 
  -1   1   7      795.08      796.76      8.78 o 
   0   1   7      122.32      184.37      2.92 o 
   1   1   7      798.94      878.62     11.00 o 
   2   1   7       18.89       23.92      1.13 o 
   3   1   7        0.16        0.32      0.39 o 
   4   1   7      303.93      279.32      5.37 o 
   5   1   7       28.21       30.00      1.87 o 
   6   1   7       67.47       62.32      2.61 o 
   7   1   7      119.58      116.27      5.12 o 
   8   1   7       28.18       23.76      2.73 o 
  -8   2   7        0.78        1.20      1.75 o 
  -7   2   7       14.67       15.56      2.21 o 
  -6   2   7        5.79        2.47      1.07 o 
  -5   2   7       29.03       31.92      2.20 o 
  -4   2   7       86.11       87.61      2.86 o 
  -3   2   7       35.47       40.73      1.93 o 
  -2   2   7      148.82      154.94      3.43 o 
  -1   2   7        2.51        7.33      0.76 o 
   0   2   7       74.05       53.49      2.55 o 
   1   2   7        0.09        0.48      0.32 o 
   2   2   7        8.21        8.11      0.71 o 
   3   2   7      270.14      266.71      4.16 o 
   4   2   7       90.47       93.12      2.32 o 
   5   2   7     1246.23     1182.80     15.51 o 
   6   2   7       50.33       35.84      2.37 o 
   7   2   7       11.15        8.38      1.44 o 
   8   2   7        0.52        0.60      1.30 o 
  -7   3   7       30.10       30.00      2.97 o 
  -6   3   7        0.21       -0.21      1.01 o 
  -5   3   7       36.39       33.64      3.07 o 
  -4   3   7       34.10       34.09      1.88 o 
  -3   3   7        0.28        0.23      0.53 o 
  -2   3   7      257.43      232.69      4.62 o 
  -1   3   7      102.01      105.79      2.53 o 
   0   3   7      894.96      924.02     10.83 o 
   1   3   7      426.56      448.07      9.27 o 
   2   3   7      964.32     1016.36     14.50 o 
   3   3   7      741.84      747.92      9.00 o 
   4   3   7       30.84       31.56      1.93 o 
   5   3   7       13.57       11.55      2.05 o 
   6   3   7        1.38        0.77      0.99 o 
   7   3   7       24.34       21.60      2.41 o 
   8   3   7       41.99       35.08      3.49 o 
  -7   4   7       28.58       37.81      4.22 o 
  -6   4   7      123.75      141.48      5.23 o 
  -5   4   7        0.05       -0.04      0.95 o 
  -4   4   7        0.58        1.10      0.69 o 
  -3   4   7        6.86        6.92      0.99 o 
  -2   4   7       41.90       36.41      1.77 o 
  -1   4   7      223.64      218.39      3.81 o 
   0   4   7       22.95       18.83      1.31 o 
   1   4   7      105.00      112.16      2.54 o 
   2   4   7        3.21        5.78      0.69 o 
   3   4   7        8.42       13.65      1.34 o 
   4   4   7       79.30       90.03      2.70 o 
   5   4   7        0.06       -0.28      0.65 o 
   6   4   7      112.04      107.73      3.81 o 
   7   4   7        1.32        1.27      1.60 o 
   8   4   7       34.88       33.14      3.63 o 
  -6   5   7       38.85       47.60      3.48 o 
  -5   5   7       87.98       87.41      4.86 o 
  -4   5   7      105.73      108.97      6.50 o 
  -3   5   7      164.27      159.58      4.56 o 
  -2   5   7      161.26      174.34      4.03 o 
  -1   5   7      133.29      134.50      3.30 o 
   0   5   7      101.08       90.68      2.34 o 
   1   5   7      216.07      222.68      4.06 o 
   2   5   7       44.06       44.11      2.28 o 
   3   5   7      118.57      118.53      3.66 o 
   4   5   7        1.50        1.62      1.06 o 
   5   5   7       68.99       71.12      3.10 o 
   6   5   7       87.72       90.41      4.20 o 
   7   5   7        0.48       -0.06      1.44 o 
   8   5   7        0.47        2.32      1.99 o 
  -6   6   7       26.61       21.49      6.18 o 
  -5   6   7        0.09        0.18      1.22 o 
  -4   6   7       22.85       26.50      2.60 o 
  -3   6   7        0.59       -0.73      0.90 o 
  -2   6   7       25.27       28.49      2.23 o 
  -1   6   7       27.95       33.18      1.85 o 
   0   6   7        0.33        0.51      0.63 o 
   1   6   7       12.34       10.43      1.18 o 
   2   6   7      143.37      144.48      6.18 o 
   3   6   7      210.05      203.26      5.25 o 
   4   6   7       27.64       28.75      2.13 o 
   5   6   7      302.24      300.36     12.36 o 
   6   6   7      131.24      125.07      8.62 o 
   7   6   7        2.20        4.48      1.68 o 
   8   6   7        0.33        0.01      2.37 o 
  -5   7   7       52.81       56.01      4.75 o 
  -4   7   7        7.63        8.46      1.82 o 
  -3   7   7        2.21        2.84      1.34 o 
  -2   7   7        7.06        8.24      1.62 o 
  -1   7   7       18.07       19.35      1.88 o 
   0   7   7       33.76       40.93      2.29 o 
   1   7   7       21.36       21.11      2.26 o 
   2   7   7       98.32      104.96      3.84 o 
   3   7   7        3.41        2.25      1.01 o 
   4   7   7       92.68       87.35      4.43 o 
   5   7   7        8.27        8.21      1.88 o 
   6   7   7       18.63       19.90      2.63 o 
   7   7   7       39.08       38.13      5.75 o 
  -4   8   7       47.50       52.25      3.91 o 
  -3   8   7       14.11       14.39      2.36 o 
  -2   8   7        8.30        8.20      1.77 o 
  -1   8   7       11.20        8.36      1.73 o 
   0   8   7       46.09       33.67      5.07 o 
   1   8   7        5.15        3.51      1.73 o 
   2   8   7        3.77        1.68      1.29 o 
   3   8   7       12.93       14.80      4.26 o 
   4   8   7       10.43        9.94      3.34 o 
   5   8   7      208.30      216.17      9.39 o 
   6   8   7      233.30      226.35      9.71 o 
   7   8   7      103.78      106.62      5.84 o 
  -2   9   7       53.46       61.14     11.10 o 
  -1   9   7        0.07        0.16      1.96 o 
   0   9   7      280.63      227.01     13.40 o 
   1   9   7       87.28       86.78      8.17 o 
   2   9   7        3.86        2.78      2.45 o 
   3   9   7      152.64      135.32      9.97 o 
   4   9   7      101.90       96.60      5.31 o 
   5   9   7        8.31        8.51      2.24 o 
   0  10   7        8.61        8.01      3.60 o 
   1  10   7       32.21       38.24      6.37 o 
   2  10   7       34.93       40.37      6.54 o 
   3  10   7       22.40       20.76      4.90 o 
  -2  -8   8       29.97       37.43      7.52 o 
  -5  -7   8        1.40        0.65      2.61 o 
  -4  -7   8       13.07       12.70      6.21 o 
  -3  -7   8        1.29        0.28      1.65 o 
  -2  -7   8       56.67       76.68      8.25 o 
  -1  -7   8       16.52       21.90      5.72 o 
   0  -7   8       24.51       28.28      4.68 o 
   1  -7   8       24.23       25.42      5.22 o 
   2  -7   8        5.53        9.02      3.40 o 
  -6  -6   8       20.25       18.85      2.74 o 
  -5  -6   8        0.91        1.08      1.39 o 
  -4  -6   8       33.88       42.41      8.66 o 
  -3  -6   8       11.23       12.19      2.55 o 
  -2  -6   8        7.61       10.69      2.78 o 
  -1  -6   8        0.18        0.62      1.65 o 
   0  -6   8        0.03        0.65      1.42 o 
   1  -6   8      101.36      110.72      6.07 o 
   2  -6   8       19.58       18.96      3.23 o 
   3  -6   8        9.34        8.65      2.62 o 
  -7  -5   8        4.01       10.33      6.62 o 
  -6  -5   8       34.83       32.08      3.75 o 
  -5  -5   8        0.06       -0.27      1.17 o 
  -4  -5   8      220.72      209.80      6.66 o 
  -3  -5   8       29.81       33.93      2.35 o 
  -2  -5   8       40.98       41.43      2.87 o 
  -1  -5   8      179.48      184.68      5.19 o 
   0  -5   8        1.51        1.11      1.01 o 
   1  -5   8        0.66        2.69      1.23 o 
   2  -5   8       15.61       16.33      2.65 o 
   3  -5   8        4.52        2.55      1.80 o 
   4  -5   8        8.81        5.72      2.22 o 
   5  -5   8        0.33        0.65      2.08 o 
  -7  -4   8        1.22        1.70      1.33 o 
  -6  -4   8       27.56       32.57      5.72 o 
  -5  -4   8       44.36       45.11      3.84 o 
  -4  -4   8      164.38      174.24      7.93 o 
  -3  -4   8        0.13        0.09      0.90 o 
  -2  -4   8       87.96       86.36      2.58 o 
  -1  -4   8       84.91       83.93      2.48 o 
   0  -4   8       62.26       62.98      2.20 o 
   1  -4   8        0.59        0.74      0.71 o 
   2  -4   8       13.85       15.14      1.68 o 
   3  -4   8       53.63       54.17      3.65 o 
   4  -4   8       42.72       44.36      3.21 o 
   5  -4   8       54.71       58.70      8.37 o 
  -8  -3   8        2.50        2.16      1.45 o 
  -7  -3   8       17.61       15.80      2.41 o 
  -6  -3   8       18.44       15.13      2.13 o 
  -5  -3   8        5.62        5.51      1.42 o 
  -4  -3   8       62.47       60.11      3.87 o 
  -3  -3   8       89.33       74.64      3.51 o 
  -2  -3   8       78.98       81.41      2.35 o 
  -1  -3   8      140.85      146.82      2.91 o 
   0  -3   8       22.93       20.82      1.37 o 
   1  -3   8      153.14      149.67      4.04 o 
   2  -3   8      658.05      650.23     13.52 o 
   3  -3   8       90.66       99.02      3.88 o 
   4  -3   8       57.53       55.93      3.94 o 
   5  -3   8       17.39       14.72      2.52 o 
   6  -3   8       83.93       95.62      5.74 o 
  -8  -2   8        3.64        1.98      1.31 o 
  -7  -2   8       16.34       10.91      1.89 o 
  -6  -2   8       14.25       19.93      2.70 o 
  -5  -2   8        9.69       11.76      1.73 o 
  -4  -2   8        0.00        0.11      0.68 o 
  -3  -2   8      107.28       95.00      2.50 o 
  -2  -2   8       88.42       85.28      2.47 o 
  -1  -2   8      251.52      242.81      4.39 o 
   0  -2   8      796.83      799.77      9.23 o 
   1  -2   8        3.68        3.57      0.84 o 
   2  -2   8       84.15       81.11      3.88 o 
   3  -2   8       86.05       83.97      3.75 o 
   4  -2   8      145.72      130.97      3.85 o 
   5  -2   8       10.25        7.26      1.82 o 
   6  -2   8        0.00        1.09      1.34 o 
   7  -2   8       22.05       24.63      3.76 o 
  -8  -1   8        3.49        6.91      1.75 o 
  -7  -1   8       13.34        6.60      1.58 o 
  -6  -1   8        1.94        1.28      1.06 o 
  -5  -1   8      142.10      134.35      8.24 o 
  -4  -1   8      234.99      236.92      7.02 o 
  -3  -1   8        8.65        6.28      0.80 o 
  -2  -1   8      211.88      219.16      3.64 o 
  -1  -1   8      633.49      672.86      8.49 o 
   0  -1   8     1021.39     1010.76     11.96 o 
   1  -1   8      483.82      446.01      7.57 o 
   2  -1   8        8.17       11.39      1.25 o 
   3  -1   8       29.66       25.93      2.38 o 
   4  -1   8       10.88        7.64      1.28 o 
   5  -1   8      187.31      167.86      4.71 o 
   6  -1   8      272.29      253.39      7.69 o 
   7  -1   8       24.43       19.53      2.82 o 
  -8   0   8       57.65       73.07      4.10 o 
  -7   0   8       21.23       27.69      2.56 o 
  -6   0   8       53.58       55.34      3.13 o 
  -5   0   8        7.04        6.83      1.15 o 
  -4   0   8       44.40       39.29      1.92 o 
  -3   0   8       39.89       33.13      1.64 o 
  -2   0   8      110.83       96.64      2.37 o 
  -1   0   8       20.77       13.92      0.96 o 
   0   0   8       23.13       32.13      1.29 o 
   1   0   8      517.41      491.65      7.59 o 
   2   0   8      111.74      108.12      3.05 o 
   3   0   8        4.40        1.66      0.72 o 
   4   0   8      462.28      437.66     13.68 o 
   5   0   8       44.07       36.53      2.21 o 
   6   0   8       38.98       39.82      2.95 o 
   7   0   8       11.49        9.11      1.83 o 
   8   0   8        0.30       -0.98      1.47 o 
  -8   1   8        0.02       -0.41      1.15 o 
  -7   1   8        0.34        0.89      1.07 o 
  -6   1   8       27.38       25.84      2.38 o 
  -5   1   8      174.78      172.75      5.05 o 
  -4   1   8        0.08        0.15      0.58 o 
  -3   1   8       12.74       13.91      1.22 o 
  -2   1   8        7.04        4.15      0.68 o 
  -1   1   8     3638.77     3646.00     36.76 o 
   0   1   8     2325.55     2399.64     24.81 o 
   1   1   8      629.83      650.76      7.96 o 
   2   1   8      255.77      255.90      5.04 o 
   3   1   8      119.29      120.37      3.23 o 
   4   1   8      196.75      190.55      4.42 o 
   5   1   8       49.64       48.04      2.42 o 
   6   1   8        1.01        0.54      0.92 o 
   7   1   8        0.63        0.50      1.17 o 
   8   1   8       37.96       40.55      3.59 o 
  -7   2   8       48.04       59.17      4.78 o 
  -6   2   8        9.41        7.10      1.37 o 
  -5   2   8       17.65       19.83      1.69 o 
  -4   2   8       57.40       60.09      2.49 o 
  -3   2   8       22.02       19.55      1.43 o 
  -2   2   8       73.18       76.66      2.55 o 
  -1   2   8      424.93      414.32      6.18 o 
   0   2   8       18.23       13.65      0.94 o 
   1   2   8      797.34      797.93      9.45 o 
   2   2   8      149.12      139.40      3.91 o 
   3   2   8      188.08      201.25      3.57 o 
   4   2   8       66.88       71.14      2.53 o 
   5   2   8       12.67       19.89      2.71 o 
   6   2   8       96.75       96.82      3.76 o 
   7   2   8       38.86       42.56      3.03 o 
   8   2   8        4.57        5.21      2.04 o 
  -7   3   8       86.64       92.01      4.73 o 
  -6   3   8      128.08      131.37      5.39 o 
  -5   3   8        0.41       -0.38      0.80 o 
  -4   3   8       12.12        9.99      1.29 o 
  -3   3   8       70.20       81.82      2.77 o 
  -2   3   8       14.93       19.58      1.40 o 
  -1   3   8      165.60      145.66      3.13 o 
   0   3   8      118.56      126.63      2.80 o 
   1   3   8       52.50       46.17      1.55 o 
   2   3   8       73.16       73.96      2.13 o 
   3   3   8       85.86       80.29      2.11 o 
   4   3   8      199.09      195.45      4.25 o 
   5   3   8      539.07      526.31      9.81 o 
   6   3   8       23.25       19.50      1.96 o 
   7   3   8       71.94       72.57      4.10 o 
   8   3   8        1.44       -0.12      1.59 o 
  -7   4   8       20.15       23.09      2.94 o 
  -6   4   8       23.02       27.20      2.88 o 
  -5   4   8       55.43       44.08      3.44 o 
  -4   4   8       19.30       19.84      1.77 o 
  -3   4   8        1.45        1.85      0.75 o 
  -2   4   8      231.12      217.82      5.94 o 
  -1   4   8      223.67      205.26      4.43 o 
   0   4   8      144.03      139.19      3.10 o 
   1   4   8       71.06       71.96      2.06 o 
   2   4   8       93.77       96.86      2.51 o 
   3   4   8       75.27       84.50      2.99 o 
   4   4   8      874.56      860.72     11.95 o 
   5   4   8      572.50      547.11      8.78 o 
   6   4   8        1.52        2.44      1.27 o 
   7   4   8        9.82        6.35      2.11 o 
   8   4   8        0.02       -0.10      1.56 o 
  -6   5   8       29.03       29.33      2.92 o 
  -5   5   8        3.87        4.97      1.52 o 
  -4   5   8       68.93       70.55      3.85 o 
  -3   5   8        7.19        9.02      1.25 o 
  -2   5   8       24.90       20.77      1.56 o 
  -1   5   8        3.66        2.95      0.78 o 
   0   5   8       12.29       10.73      1.11 o 
   1   5   8      274.69      258.80      5.25 o 
   2   5   8      485.84      456.65      9.01 o 
   3   5   8      340.74      330.07      7.86 o 
   4   5   8        4.68        1.75      1.12 o 
   5   5   8      190.06      185.41      5.16 o 
   6   5   8        4.79        7.03      3.27 o 
   7   5   8        0.04       -0.57      2.29 o 
   8   5   8       38.26       36.37      6.21 o 
  -5   6   8       41.61       39.93      3.98 o 
  -4   6   8       19.35       21.19      2.49 o 
  -3   6   8       32.19       34.68      2.76 o 
  -2   6   8       53.42       55.35      2.83 o 
  -1   6   8      281.02      271.12      5.32 o 
   0   6   8       50.34       48.26      2.33 o 
   1   6   8        3.01        2.95      1.06 o 
   2   6   8       60.95       56.06      2.80 o 
   3   6   8       68.80       70.35      3.11 o 
   4   6   8      660.83      643.03     11.50 o 
   5   6   8      793.22      756.90     15.36 o 
   6   6   8      110.93      105.98      4.91 o 
   7   6   8        2.58        2.82      2.02 o 
   8   6   8       24.99       26.36      4.05 o 
  -4   7   8        8.18        7.85      2.34 o 
  -3   7   8        6.84        6.96      1.72 o 
  -2   7   8        0.08       -0.98      0.98 o 
  -1   7   8      593.55      618.12     17.86 o 
   0   7   8      445.94      449.04      9.09 o 
   1   7   8        7.75        6.45      1.91 o 
   2   7   8      443.99      432.57     10.25 o 
   3   7   8      566.90      561.71     10.63 o 
   4   7   8        9.93        7.57      1.78 o 
   5   7   8      115.13      116.74      5.25 o 
   6   7   8      105.36      109.91      5.32 o 
   7   7   8       33.46       30.79      4.26 o 
  -3   8   8       21.21       18.12      2.53 o 
  -2   8   8       42.91       48.86      5.07 o 
  -1   8   8       17.25       18.42      2.60 o 
   0   8   8        5.75        4.58      2.61 o 
   1   8   8        1.07        0.75      1.55 o 
   2   8   8       24.59       30.13      2.83 o 
   3   8   8       67.26       73.79      6.03 o 
   4   8   8       55.99       53.76      6.20 o 
   5   8   8       91.60       95.94      5.10 o 
   6   8   8       27.74       30.31      7.34 o 
  -2   9   8        1.22        0.00      2.29 o 
  -1   9   8       82.98       95.45      8.99 o 
   0   9   8      292.71      268.52     14.71 o 
   1   9   8      114.84      114.89      9.15 o 
   2   9   8        1.63       -0.16      2.29 o 
   3   9   8       26.61       18.30      4.41 o 
   4   9   8       13.17        9.84      6.54 o 
   5   9   8       26.76       32.08      6.64 o 
   1  10   8       57.64       52.95      7.35 o 
   2  10   8       18.47       15.53      4.58 o 
   3  10   8       11.01       14.55      4.74 o 
  -4  -7   9        0.12       -0.47      1.81 o 
  -3  -7   9        0.69        1.63      3.27 o 
  -2  -7   9       12.41       12.09      4.58 o 
  -1  -7   9        6.61        4.74      3.60 o 
   0  -7   9       27.86       23.53      6.37 o 
   1  -7   9       22.52       25.51      4.89 o 
  -5  -6   9        2.32        0.33      2.61 o 
  -4  -6   9        1.62        1.95      1.69 o 
  -3  -6   9       43.01       38.49      6.21 o 
  -2  -6   9       14.93       13.07      4.41 o 
  -1  -6   9        9.90        5.60      2.70 o 
   0  -6   9        0.63        0.18      1.84 o 
   1  -6   9        4.09        5.16      2.19 o 
   2  -6   9       46.20       45.76      4.62 o 
   3  -6   9       59.68       59.96      5.34 o 
  -6  -5   9        0.49       -0.40      1.34 o 
  -5  -5   9        0.02        0.01      1.30 o 
  -4  -5   9       46.59       46.07      3.39 o 
  -3  -5   9      277.90      273.67     12.99 o 
  -2  -5   9      200.85      198.82     11.04 o 
  -1  -5   9       57.38       60.03      3.95 o 
   0  -5   9        3.90        3.28      1.20 o 
   1  -5   9       40.07       34.04      2.74 o 
   2  -5   9       15.90       14.83      2.94 o 
   3  -5   9       73.41       81.69      5.45 o 
   4  -5   9       27.12       22.40      6.17 o 
  -7  -4   9        0.42        1.55      1.67 o 
  -6  -4   9        3.24        3.67      1.77 o 
  -5  -4   9        2.01        2.22      1.53 o 
  -4  -4   9      183.23      190.21     11.69 o 
  -3  -4   9      178.07      179.58      7.43 o 
  -2  -4   9        4.14        4.94      1.27 o 
  -1  -4   9       11.71       13.29      1.39 o 
   0  -4   9        9.07        6.46      1.07 o 
   1  -4   9       43.35       50.33      3.07 o 
   2  -4   9        0.27       -0.12      0.87 o 
   3  -4   9        4.31        4.38      1.51 o 
   4  -4   9        2.96        4.92      1.64 o 
   5  -4   9       14.50       19.39      3.02 o 
  -7  -3   9        3.03        2.74      1.45 o 
  -6  -3   9       11.80       15.39      2.28 o 
  -5  -3   9       14.55       12.75      2.28 o 
  -4  -3   9        0.34        0.13      1.09 o 
  -3  -3   9      242.82      236.65      6.91 o 
  -2  -3   9      497.43      484.94      8.05 o 
  -1  -3   9      148.13      149.55      3.98 o 
   0  -3   9       70.09       67.86      2.81 o 
   1  -3   9       58.19       59.57      2.74 o 
   2  -3   9      343.93      353.57      7.49 o 
   3  -3   9       82.48       85.02      3.81 o 
   4  -3   9       20.26       16.93      2.59 o 
   5  -3   9       63.44       56.88      4.39 o 
   6  -3   9        0.60        1.21      1.45 o 
  -7  -2   9        3.69        5.99      1.99 o 
  -6  -2   9        0.32       -0.11      1.00 o 
  -5  -2   9       24.85       22.61      3.10 o 
  -4  -2   9        0.15       -0.31      0.68 o 
  -3  -2   9        0.04        0.64      0.58 o 
  -2  -2   9        2.26        0.95      0.73 o 
  -1  -2   9       95.81      104.30      2.82 o 
   0  -2   9      360.40      355.57      5.65 o 
   1  -2   9        1.48       -0.27      0.67 o 
   2  -2   9       61.58       69.80      2.91 o 
   3  -2   9      111.95      103.01      6.44 o 
   4  -2   9        0.76        0.21      1.17 o 
   5  -2   9       48.46       50.14      3.74 o 
   6  -2   9        8.47        9.93      2.18 o 
  -8  -1   9       31.90       36.33      3.20 o 
  -7  -1   9        4.41        5.08      1.54 o 
  -6  -1   9       18.64       15.23      2.01 o 
  -5  -1   9       23.43       23.02      2.23 o 
  -4  -1   9      138.53      130.41      3.53 o 
  -3  -1   9        8.43        6.54      0.92 o 
  -2  -1   9       97.06      102.72      2.85 o 
  -1  -1   9       74.48       80.83      2.26 o 
   0  -1   9       15.54       18.39      1.23 o 
   1  -1   9        3.64        2.92      1.11 o 
   2  -1   9      139.69      131.20      3.72 o 
   3  -1   9       95.54       96.73      3.39 o 
   4  -1   9       21.14       17.29      1.77 o 
   5  -1   9       21.85       30.36      2.46 o 
   6  -1   9       31.78       26.10      4.52 o 
   7  -1   9       54.85       57.27      5.57 o 
  -8   0   9       12.94       10.44      2.54 o 
  -7   0   9       49.29       52.04      7.19 o 
  -6   0   9       98.17      101.15      4.34 o 
  -5   0   9       18.11       20.29      1.89 o 
  -4   0   9       21.25       17.56      1.44 o 
  -3   0   9       76.90       94.53      2.82 o 
  -2   0   9       16.29       15.04      1.63 o 
  -1   0   9       47.04       45.98      1.66 o 
   0   0   9      309.71      317.68      4.90 o 
   1   0   9        0.59        1.12      0.59 o 
   2   0   9     1631.80     1605.58     20.10 o 
   3   0   9      631.47      641.51     10.03 o 
   4   0   9       38.88       33.03      2.10 o 
   5   0   9        0.02       -0.13      0.85 o 
   6   0   9        8.88        9.76      1.71 o 
   7   0   9       12.97       15.01      4.33 o 
  -7   1   9       75.04       78.90      4.16 o 
  -6   1   9        4.18        4.04      1.37 o 
  -5   1   9        7.90        8.69      1.29 o 
  -4   1   9        1.05        1.65      0.73 o 
  -3   1   9      110.95      105.15      3.10 o 
  -2   1   9        3.66        4.40      0.80 o 
  -1   1   9      425.46      406.20      6.70 o 
   0   1   9     1388.72     1409.18     15.63 o 
   1   1   9      389.56      379.94      5.65 o 
   2   1   9       26.64       21.91      1.51 o 
   3   1   9        9.57       12.46      1.49 o 
   4   1   9       10.77        7.44      1.21 o 
   5   1   9       13.66       17.53      1.71 o 
   6   1   9      153.85      165.38      7.09 o 
   7   1   9        0.22       -0.39      1.48 o 
   8   1   9        2.90        5.03      2.00 o 
  -7   2   9       21.85       29.01      2.75 o 
  -6   2   9       21.74       17.39      1.98 o 
  -5   2   9        3.34        3.09      0.95 o 
  -4   2   9       56.57       55.62      2.46 o 
  -3   2   9      566.03      511.83      8.25 o 
  -2   2   9       36.09       32.92      1.69 o 
  -1   2   9       84.38       80.86      2.24 o 
   0   2   9      165.09      183.70      3.49 o 
   1   2   9      150.45      143.23      2.86 o 
   2   2   9      151.32      128.17      2.69 o 
   3   2   9     1202.81     1180.10     15.34 o 
   4   2   9      824.56      802.71     12.30 o 
   5   2   9       41.87       45.62      2.71 o 
   6   2   9      329.39      333.00      7.84 o 
   7   2   9       62.43       70.18      4.04 o 
   8   2   9       45.22       48.87      4.82 o 
  -7   3   9        1.11        0.19      1.25 o 
  -6   3   9        6.70        5.86      1.88 o 
  -5   3   9       32.43       29.77      2.16 o 
  -4   3   9       15.42        8.64      1.42 o 
  -3   3   9      350.91      326.92      6.30 o 
  -2   3   9      614.74      581.27      8.97 o 
  -1   3   9      302.73      282.46      4.84 o 
   0   3   9      570.92      523.91      8.93 o 
   1   3   9      408.09      435.67      7.08 o 
   2   3   9       13.16       21.97      1.59 o 
   3   3   9       95.92       99.91      3.30 o 
   4   3   9      440.96      433.21      8.50 o 
   5   3   9      187.92      194.64      5.42 o 
   6   3   9       43.35       48.60      2.92 o 
   7   3   9        0.07        0.37      2.61 o 
   8   3   9        0.40        3.96      2.37 o 
  -6   4   9       48.87       47.40      3.65 o 
  -5   4   9       37.39       37.36      3.17 o 
  -4   4   9       73.34       79.55      3.20 o 
  -3   4   9       68.55       66.76      2.78 o 
  -2   4   9      253.48      237.36      5.11 o 
  -1   4   9        0.00        0.40      0.58 o 
   0   4   9      412.09      395.58      6.14 o 
   1   4   9      318.29      294.37      5.45 o 
   2   4   9       20.75       18.32      1.23 o 
   3   4   9      454.22      424.81      9.59 o 
   4   4   9      485.37      471.21      7.83 o 
   5   4   9        0.02        1.43      0.94 o 
   6   4   9        2.69        3.57      1.42 o 
   7   4   9       36.71       45.59      4.20 o 
   8   4   9       20.73       18.55      3.29 o 
  -6   5   9       36.41       46.04      3.81 o 
  -5   5   9       24.87       22.19      4.78 o 
  -4   5   9        0.73        1.49      1.06 o 
  -3   5   9       18.71       16.89      1.73 o 
  -2   5   9      961.94      910.70     13.90 o 
  -1   5   9     1592.29     1546.36     19.78 o 
   0   5   9       24.23       20.96      1.56 o 
   1   5   9       15.32       16.58      2.70 o 
   2   5   9        3.87        6.13      1.19 o 
   3   5   9       85.48       85.59      3.28 o 
   4   5   9      458.78      455.14      7.76 o 
   5   5   9      185.80      184.67      6.36 o 
   6   5   9        3.03        4.35      2.86 o 
   7   5   9       20.64       19.72      3.29 o 
   8   5   9       45.09       53.68      6.05 o 
  -5   6   9        7.40        3.66      1.54 o 
  -4   6   9       25.34       28.47      2.74 o 
  -3   6   9      107.51      125.96      4.81 o 
  -2   6   9        1.51        0.82      1.04 o 
  -1   6   9       45.54       41.03      3.01 o 
   0   6   9       21.92       20.29      2.50 o 
   1   6   9       93.77       94.14      3.69 o 
   2   6   9      139.94      134.32      4.36 o 
   3   6   9        5.06        8.00      1.37 o 
   4   6   9        1.52        0.45      0.91 o 
   5   6   9       34.34       36.96      3.26 o 
   6   6   9       28.48       30.81      3.89 o 
   7   6   9        7.68        6.11      2.39 o 
  -4   7   9        0.61        0.04      1.29 o 
  -3   7   9        0.83        1.33      1.32 o 
  -2   7   9       43.99       45.52      3.12 o 
  -1   7   9      344.40      340.13      7.91 o 
   0   7   9       47.94       46.26      3.47 o 
   1   7   9       40.41       38.39      6.31 o 
   2   7   9      290.10      278.94      8.42 o 
   3   7   9      306.41      291.38      7.10 o 
   4   7   9       64.81       64.18      4.34 o 
   5   7   9       54.24       50.56      3.68 o 
   6   7   9        1.52        0.71      1.45 o 
   7   7   9        7.60        7.06      2.59 o 
  -3   8   9        0.10        0.59      1.44 o 
  -2   8   9        4.88        7.80      1.91 o 
  -1   8   9       71.51       60.96      7.03 o 
   0   8   9      137.66      122.25      8.99 o 
   1   8   9       18.06       14.22      3.76 o 
   2   8   9       44.52       39.23      5.51 o 
   3   8   9       11.76       13.07      1.91 o 
   4   8   9       40.81       51.64      3.80 o 
   5   8   9        2.07        0.82      1.56 o 
   6   8   9        0.34        0.33      1.81 o 
  -1   9   9       10.31        3.92      2.78 o 
   0   9   9        0.67        8.83      3.27 o 
   1   9   9       16.99        9.48      3.60 o 
   2   9   9      117.55      118.33      9.32 o 
   3   9   9      136.04      141.54      7.59 o 
   4   9   9        0.63        1.14      1.96 o 
   5   9   9        6.31        7.85      2.29 o 
  -2  -7  10       50.31       59.65      8.66 o 
  -1  -7  10        0.17       -0.16      3.43 o 
  -5  -6  10       11.65        7.59      2.58 o 
  -4  -6  10       61.72       58.10      4.93 o 
  -3  -6  10        0.30        0.00      2.45 o 
  -2  -6  10        0.55       -0.98      2.61 o 
  -1  -6  10        2.84        2.08      2.70 o 
   0  -6  10        5.70        4.16      2.60 o 
   1  -6  10       44.24       46.23      6.55 o 
   2  -6  10       15.97       19.87      3.59 o 
  -6  -5  10        1.53        3.47      1.75 o 
  -5  -5  10        1.96        1.47      1.44 o 
  -4  -5  10       34.47       31.22      5.07 o 
  -3  -5  10      104.83      105.08      5.65 o 
  -2  -5  10       46.71       43.06      4.26 o 
  -1  -5  10        2.35        1.42      1.76 o 
   0  -5  10       47.71       47.57      3.99 o 
   1  -5  10       74.06       69.91      4.90 o 
   2  -5  10       16.34       11.48      2.56 o 
   3  -5  10        0.01        1.08      1.91 o 
  -6  -4  10        8.48        9.16      2.70 o 
  -5  -4  10        9.71       10.25      2.47 o 
  -4  -4  10       12.59       16.72      4.33 o 
  -3  -4  10      117.28      110.48      4.90 o 
  -2  -4  10       72.18       66.23      3.51 o 
  -1  -4  10       63.22       66.63      4.76 o 
   0  -4  10        5.03        3.15      1.03 o 
   1  -4  10      151.10      154.62      4.54 o 
   2  -4  10       43.89       43.21      3.25 o 
   3  -4  10       31.80       29.95      2.93 o 
   4  -4  10        9.87        8.71      2.04 o 
  -7  -3  10        4.56        1.91      1.76 o 
  -6  -3  10        1.00        0.48      1.30 o 
  -5  -3  10        4.75        1.34      1.44 o 
  -4  -3  10        1.39        1.19      1.07 o 
  -3  -3  10       25.13       26.66      2.19 o 
  -2  -3  10        0.43        0.20      0.97 o 
  -1  -3  10        0.04        0.09      0.68 o 
   0  -3  10        3.34        1.55      0.91 o 
   1  -3  10      198.42      201.97      6.37 o 
   2  -3  10        2.70        2.09      1.08 o 
   3  -3  10       81.46       82.42      6.14 o 
   4  -3  10       49.90       50.21      5.21 o 
   5  -3  10       14.90       22.09      3.25 o 
  -7  -2  10        4.49        4.32      1.56 o 
  -6  -2  10        1.03        1.34      1.18 o 
  -5  -2  10       55.53       51.65      3.27 o 
  -4  -2  10       79.08       69.55      3.24 o 
  -3  -2  10       12.20       10.12      1.44 o 
  -2  -2  10       87.89       83.64      3.20 o 
  -1  -2  10      175.56      179.79      4.47 o 
   0  -2  10        6.77        5.34      1.14 o 
   1  -2  10      396.52      380.67     10.08 o 
   2  -2  10      556.61      550.42      9.60 o 
   3  -2  10        0.67       -0.25      0.87 o 
   4  -2  10       58.28       60.37      4.04 o 
   5  -2  10        7.88        8.98      2.35 o 
   6  -2  10       29.13       30.60      4.82 o 
  -7  -1  10        1.84        2.54      1.37 o 
  -6  -1  10        0.44        0.02      1.10 o 
  -5  -1  10        7.00        4.94      1.25 o 
  -4  -1  10      306.82      296.57      6.84 o 
  -3  -1  10      235.99      233.00      4.99 o 
  -2  -1  10        6.30        4.63      0.87 o 
  -1  -1  10       50.58       42.58      1.81 o 
   0  -1  10       90.23       81.07      2.81 o 
   1  -1  10        0.37        0.45      0.79 o 
   2  -1  10      105.16      108.80      3.67 o 
   3  -1  10        0.86        2.65      1.01 o 
   4  -1  10        7.95        5.33      1.37 o 
   5  -1  10      133.57      132.17      4.90 o 
   6  -1  10        1.17        0.29      1.38 o 
   7  -1  10        0.27        0.39      2.02 o 
  -7   0  10        2.44        2.73      1.41 o 
  -6   0  10       24.20       30.97      8.15 o 
  -5   0  10       78.85       76.59      3.42 o 
  -4   0  10      475.19      465.76      8.02 o 
  -3   0  10       62.36       56.76      3.03 o 
  -2   0  10       34.92       33.39      1.74 o 
  -1   0  10        1.97        0.44      0.48 o 
   0   0  10       70.24       75.59      2.19 o 
   1   0  10      120.67      100.52      3.12 o 
   2   0  10      257.56      231.54      5.22 o 
   3   0  10      216.51      206.68      5.07 o 
   4   0  10        2.46        1.82      0.95 o 
   5   0  10       86.68       94.12      4.98 o 
   6   0  10       68.43       71.68      3.80 o 
   7   0  10        6.06        2.47      1.87 o 
  -7   1  10        0.01        0.14      1.03 o 
  -6   1  10       45.00       42.61      4.60 o 
  -5   1  10        5.61        3.28      1.00 o 
  -4   1  10      517.72      494.43      8.41 o 
  -3   1  10      800.05      776.51     11.28 o 
  -2   1  10      205.94      193.26      6.32 o 
  -1   1  10       63.29       58.67      1.97 o 
   0   1  10        4.68        5.04      1.13 o 
   1   1  10        8.28        4.90      1.60 o 
   2   1  10      159.78      156.33      5.43 o 
   3   1  10      371.77      374.92      7.02 o 
   4   1  10       17.51       17.97      1.86 o 
   5   1  10       14.20       18.57      2.41 o 
   6   1  10       56.29       63.61      4.67 o 
   7   1  10       15.27       13.31      2.38 o 
  -7   2  10        6.25        3.75      1.58 o 
  -6   2  10       18.64       17.89      2.28 o 
  -5   2  10       95.31      100.32      5.12 o 
  -4   2  10       16.29       16.34      1.58 o 
  -3   2  10       36.38       40.35      2.09 o 
  -2   2  10      145.43      142.35      4.04 o 
  -1   2  10       62.68       50.85      1.91 o 
   0   2  10      815.02      786.02      9.91 o 
   1   2  10        1.76        2.43      0.65 o 
   2   2  10       28.67       22.40      1.55 o 
   3   2  10      342.90      316.66      6.11 o 
   4   2  10        1.26        4.22      1.08 o 
   5   2  10        0.95        0.96      1.06 o 
   6   2  10        4.59        2.81      1.51 o 
   7   2  10        6.07        5.95      1.94 o 
  -7   3  10       16.07       20.18      2.65 o 
  -6   3  10        0.00       -0.07      1.25 o 
  -5   3  10       10.63       15.48      1.87 o 
  -4   3  10        0.03        0.24      0.75 o 
  -3   3  10      453.72      412.36      7.43 o 
  -2   3  10      657.56      641.75      9.83 o 
  -1   3  10      114.62      112.22      3.82 o 
   0   3  10      215.38      216.61      4.08 o 
   1   3  10       39.82       36.40      1.73 o 
   2   3  10        0.71        0.49      0.54 o 
   3   3  10       93.69       85.93      2.82 o 
   4   3  10      264.09      261.99      6.43 o 
   5   3  10        6.81        8.63      1.72 o 
   6   3  10      178.75      197.02      6.64 o 
   7   3  10       84.90       83.29     11.03 o 
  -6   4  10        7.75       13.69      2.33 o 
  -5   4  10        1.14        0.11      1.00 o 
  -4   4  10       10.32        9.81      1.60 o 
  -3   4  10       36.21       31.97      2.08 o 
  -2   4  10      124.29      118.69      3.55 o 
  -1   4  10        3.10        2.47      0.90 o 
   0   4  10       19.18       19.73      1.39 o 
   1   4  10       14.53       18.55      1.41 o 
   2   4  10        5.66        7.41      0.98 o 
   3   4  10       36.65       31.31      1.79 o 
   4   4  10       23.41       21.40      1.96 o 
   5   4  10       22.56       24.56      3.42 o 
   6   4  10       76.91       77.62      4.40 o 
   7   4  10       74.09       76.21      7.11 o 
  -6   5  10        1.70        1.64      1.59 o 
  -5   5  10       13.32       13.81      4.49 o 
  -4   5  10        0.14       -0.95      0.95 o 
  -3   5  10        0.04       -0.03      0.80 o 
  -2   5  10      181.28      177.44      6.70 o 
  -1   5  10        1.33        1.12      0.83 o 
   0   5  10      401.44      395.16      7.08 o 
   1   5  10      196.28      196.74      4.43 o 
   2   5  10        2.93        1.94      0.97 o 
   3   5  10       67.84       67.08      6.08 o 
   4   5  10        2.16        1.66      1.03 o 
   5   5  10       32.93       32.51      3.01 o 
   6   5  10        0.02        1.21      1.46 o 
   7   5  10        1.08        0.54      1.75 o 
  -5   6  10        0.06        0.98      1.46 o 
  -4   6  10        3.32        3.42      1.69 o 
  -3   6  10       43.57       51.46      3.64 o 
  -2   6  10       55.96       55.18      3.44 o 
  -1   6  10      104.65       98.14      3.75 o 
   0   6  10       61.04       62.11      3.82 o 
   1   6  10      303.54      298.24      8.19 o 
   2   6  10      105.40       92.01      3.69 o 
   3   6  10       47.10       48.02      2.77 o 
   4   6  10        6.30        4.35      1.30 o 
   5   6  10       75.64       81.15      4.55 o 
   6   6  10       78.11       80.23      8.66 o 
   7   6  10       20.98       24.34      3.81 o 
  -4   7  10       14.00       15.56      2.37 o 
  -3   7  10       25.58       28.96      2.84 o 
  -2   7  10       26.47       29.90      4.59 o 
  -1   7  10       25.31       24.98      6.62 o 
   0   7  10        8.85        3.60      1.77 o 
   1   7  10       18.05       16.67      4.31 o 
   2   7  10       58.94       61.99      4.46 o 
   3   7  10       34.46       36.38      2.66 o 
   4   7  10       99.48       99.47      4.08 o 
   5   7  10        2.15        0.40      1.48 o 
   6   7  10        0.01        0.07      1.81 o 
  -3   8  10       26.15       27.19      3.87 o 
  -2   8  10        0.97        0.18      1.33 o 
  -1   8  10        0.22        1.63      2.45 o 
   0   8  10        2.34        1.80      2.12 o 
   1   8  10        6.67        6.05      2.94 o 
   2   8  10       72.33       75.27      5.48 o 
   3   8  10      165.72      151.75      7.52 o 
   4   8  10       30.61       33.83      3.39 o 
   5   8  10       83.48       81.68      4.91 o 
   6   8  10        0.39       -0.72      1.87 o 
  -1   9  10        0.96        1.14      2.29 o 
   0   9  10        3.42        5.23      3.11 o 
   1   9  10        3.65        4.58      2.94 o 
   2   9  10      129.48      109.01      8.99 o 
   3   9  10      102.96      100.15     15.85 o 
   4   9  10        5.88        6.81      2.70 o 
  -4  -6  11       58.19       52.79      7.52 o 
  -3  -6  11       53.51       46.58      7.35 o 
  -2  -6  11        8.91        5.88      3.92 o 
  -1  -6  11        9.21        7.19      3.76 o 
   0  -6  11      111.06       97.14     11.77 o 
   1  -6  11       20.77       22.61      4.49 o 
  -5  -5  11       50.49       38.08      6.21 o 
  -4  -5  11        5.09        3.76      2.78 o 
  -3  -5  11       10.09       10.13      3.76 o 
  -2  -5  11       31.09       32.89      3.35 o 
  -1  -5  11        0.05       -0.82      1.62 o 
   0  -5  11        3.51        5.57      2.42 o 
   1  -5  11        0.58        0.43      1.67 o 
   2  -5  11       25.35       26.44      4.90 o 
   3  -5  11       37.02       50.60      9.26 o 
  -6  -4  11      122.40      129.41      6.93 o 
  -5  -4  11      243.32      252.24     21.82 o 
  -4  -4  11       45.87       43.34      4.27 o 
  -3  -4  11        2.54        3.06      1.48 o 
  -2  -4  11        3.40        3.43      1.42 o 
  -1  -4  11       13.25       10.34      2.09 o 
   0  -4  11      279.09      282.72      6.24 o 
   1  -4  11      306.37      321.19      8.99 o 
   2  -4  11        0.26        0.34      1.19 o 
   3  -4  11       62.43       74.54      4.33 o 
   4  -4  11       40.16       41.67      3.62 o 
  -6  -3  11       15.58       19.51      3.18 o 
  -5  -3  11      110.02      102.19     17.90 o 
  -4  -3  11      166.14      165.85      6.22 o 
  -3  -3  11      100.64       97.29      3.92 o 
  -2  -3  11       48.00       49.45      3.39 o 
  -1  -3  11        6.11        4.12      1.21 o 
   0  -3  11       16.89       18.05      1.83 o 
   1  -3  11      455.59      453.14      8.79 o 
   2  -3  11      119.10      122.22      8.00 o 
   3  -3  11       36.00       37.76      3.64 o 
   4  -3  11        3.46        3.67      1.85 o 
   5  -3  11        7.81        9.59      2.61 o 
  -7  -2  11        8.62       10.24      2.18 o 
  -6  -2  11       23.41       25.20      2.74 o 
  -5  -2  11      192.35      192.40      7.79 o 
  -4  -2  11       38.96       40.88      2.74 o 
  -3  -2  11       79.86       84.30      6.20 o 
  -2  -2  11      221.58      214.42      5.01 o 
  -1  -2  11      283.57      278.70      6.68 o 
   0  -2  11      172.69      170.42      4.60 o 
   1  -2  11      505.65      494.93      9.00 o 
   2  -2  11      235.62      239.38      5.94 o 
   3  -2  11       15.87       19.03      2.24 o 
   4  -2  11       56.72       61.38      5.14 o 
   5  -2  11       21.50       21.77      3.00 o 
   6  -2  11        0.29        1.07      1.75 o 
  -7  -1  11        0.80        1.26      1.42 o 
  -6  -1  11       11.88       11.18      3.56 o 
  -5  -1  11      398.51      384.90      9.93 o 
  -4  -1  11      601.40      602.85     12.97 o 
  -3  -1  11        4.65        2.84      0.84 o 
  -2  -1  11        0.57        1.21      0.68 o 
  -1  -1  11      106.07      113.50      4.08 o 
   0  -1  11        3.50        1.86      0.86 o 
   1  -1  11      171.07      162.01      4.42 o 
   2  -1  11      190.95      187.95      4.98 o 
   3  -1  11        8.41        6.12      1.29 o 
   4  -1  11       58.92       60.35      3.48 o 
   5  -1  11      157.76      164.59      8.32 o 
   6  -1  11       38.88       37.98      5.49 o 
  -7   0  11       15.81       15.80      2.34 o 
  -6   0  11       21.78       25.80      5.39 o 
  -5   0  11        0.08        0.78      0.91 o 
  -4   0  11        9.34       10.68      1.36 o 
  -3   0  11       17.68       15.19      1.57 o 
  -2   0  11       63.68       57.95      2.36 o 
  -1   0  11      427.42      411.64      6.42 o 
   0   0  11        8.98       16.96      1.74 o 
   1   0  11       15.42       17.76      1.59 o 
   2   0  11      223.63      207.56      5.09 o 
   3   0  11       71.31       74.78      3.13 o 
   4   0  11        0.24       -0.22      1.02 o 
   5   0  11        1.39        1.28      1.19 o 
   6   0  11       14.32       21.00      2.75 o 
   7   0  11       14.52       12.26      3.60 o 
  -7   1  11        4.13        3.99      1.71 o 
  -6   1  11       26.23       37.79      3.63 o 
  -5   1  11        9.45       12.66      1.71 o 
  -4   1  11      174.36      173.08      4.49 o 
  -3   1  11      329.78      329.70      6.37 o 
  -2   1  11      219.42      218.40      4.74 o 
  -1   1  11      503.79      502.31      8.18 o 
   0   1  11       55.46       51.10      2.84 o 
   1   1  11        4.58        3.76      1.05 o 
   2   1  11        4.07        2.70      0.88 o 
   3   1  11        9.01        6.87      1.59 o 
   4   1  11        9.18       10.07      1.51 o 
   5   1  11       53.14       58.34      3.56 o 
   6   1  11       41.31       50.33      8.05 o 
   7   1  11       30.02       30.21      3.28 o 
  -7   2  11        2.20        1.00      1.34 o 
  -6   2  11        2.11        2.01      1.26 o 
  -5   2  11       43.85       45.60      3.78 o 
  -4   2  11       95.21       87.56      5.16 o 
  -3   2  11       95.35       96.19      3.64 o 
  -2   2  11      104.22      104.33      3.18 o 
  -1   2  11       59.95       62.45      2.38 o 
   0   2  11       20.13       13.66      1.28 o 
   1   2  11      100.32       92.08      3.43 o 
   2   2  11       15.44       14.53      1.43 o 
   3   2  11       30.02       33.75      2.07 o 
   4   2  11       39.79       46.74      3.49 o 
   5   2  11      188.23      186.97      6.52 o 
   6   2  11      122.77      131.10      5.81 o 
   7   2  11       35.21       34.63      3.37 o 
  -6   3  11        0.81        1.61      1.24 o 
  -5   3  11        7.86        6.67      1.45 o 
  -4   3  11       18.99       17.57      1.84 o 
  -3   3  11       42.34       43.82      2.35 o 
  -2   3  11       21.85       25.23      1.74 o 
  -1   3  11       32.84       34.78      1.89 o 
   0   3  11      198.25      198.17      4.10 o 
   1   3  11        0.30        0.84      0.63 o 
   2   3  11      157.93      149.35      4.37 o 
   3   3  11        0.07       -0.14      0.84 o 
   4   3  11      116.49      134.11      4.93 o 
   5   3  11       64.68       72.12      4.14 o 
   6   3  11       27.52       23.29      2.88 o 
   7   3  11        0.98       -0.51      1.81 o 
  -6   4  11       45.91       51.58      5.18 o 
  -5   4  11       53.91       58.01      3.43 o 
  -4   4  11        6.18        6.10      1.38 o 
  -3   4  11        2.59        3.04      0.97 o 
  -2   4  11       30.54       25.44      2.05 o 
  -1   4  11      101.94       94.68      3.09 o 
   0   4  11      490.53      449.73      9.88 o 
   1   4  11      189.85      157.91      3.93 o 
   2   4  11      102.17      110.22      3.74 o 
   3   4  11        0.05        0.55      0.91 o 
   4   4  11        7.39        9.53      1.57 o 
   5   4  11        7.78       10.82      3.17 o 
   6   4  11        4.81        9.15      2.55 o 
   7   4  11        9.87       15.26      3.14 o 
  -5   5  11       19.84       22.35      3.88 o 
  -4   5  11      116.49      120.67      5.38 o 
  -3   5  11       61.49       63.41      3.47 o 
  -2   5  11       51.23       49.54      3.73 o 
  -1   5  11        9.14        9.34      1.37 o 
   0   5  11      151.86      139.53      4.40 o 
   1   5  11        4.55        2.84      1.08 o 
   2   5  11       16.29       15.46      1.70 o 
   3   5  11       13.67       13.47      2.16 o 
   4   5  11        0.87        0.11      1.01 o 
   5   5  11       47.16       48.77     13.57 o 
   6   5  11       37.87       31.78      4.04 o 
   7   5  11        0.71        0.79      1.90 o 
  -4   6  11       32.07       33.87      3.36 o 
  -3   6  11        6.43        8.05      1.87 o 
  -2   6  11       17.46       21.57      2.14 o 
  -1   6  11        9.11        8.66      1.51 o 
   0   6  11       36.91       36.85      3.91 o 
   1   6  11       96.37       83.63      7.45 o 
   2   6  11      221.44      203.71      5.74 o 
   3   6  11       27.24       29.79      3.23 o 
   4   6  11      181.20      183.95      8.38 o 
   5   6  11        1.08        3.15      2.03 o 
   6   6  11       27.59       27.40      4.04 o 
   7   6  11        7.57        9.91      3.35 o 
  -3   7  11       30.98       35.72      3.45 o 
  -2   7  11        0.70        0.09      1.30 o 
  -1   7  11       39.91       44.46      9.97 o 
   0   7  11       16.81       17.60      3.27 o 
   1   7  11      164.37      167.78      7.61 o 
   2   7  11      161.79      147.06      7.11 o 
   3   7  11        0.81        0.60      1.55 o 
   4   7  11       44.64       35.44      3.23 o 
   5   7  11        9.42        8.78      2.83 o 
   6   7  11       14.46       23.38      3.92 o 
  -2   8  11       59.04       55.73      7.19 o 
  -1   8  11       14.69       14.22      4.09 o 
   0   8  11        1.46        0.65      2.29 o 
   1   8  11        1.57        0.60      1.61 o 
   2   8  11       63.52       53.67      4.87 o 
   3   8  11       53.05       42.30      6.70 o 
   4   8  11        3.64        3.38      1.81 o 
   5   8  11        4.64        3.55      4.90 o 
   0   9  11        2.54        1.31      2.45 o 
   1   9  11        0.68        0.82      2.45 o 
   2   9  11        0.01        1.47      2.61 o 
   3   9  11        0.99       -0.03      2.15 o 
   4   9  11       41.24       35.02      7.84 o 
  -4  -5  12        2.47        3.27      2.94 o 
  -3  -5  12        0.37       -1.14      2.29 o 
  -2  -5  12       27.13       27.53      3.38 o 
  -1  -5  12       19.77       18.76      7.84 o 
   0  -5  12       35.17       30.73      4.62 o 
   1  -5  12       15.49       12.63      2.87 o 
   2  -5  12       22.99       13.81      5.14 o 
  -5  -4  12       14.36        9.97      4.09 o 
  -4  -4  12      245.29      231.26     13.73 o 
  -3  -4  12      115.91      116.78      5.55 o 
  -2  -4  12       13.86       10.00      2.20 o 
  -1  -4  12        0.21       -0.26      1.29 o 
   0  -4  12       64.01       59.10      4.25 o 
   1  -4  12      105.70      103.57      5.00 o 
   2  -4  12        0.46        1.76      1.50 o 
   3  -4  12        4.01        4.59      1.82 o 
  -6  -3  12      126.50      134.85      7.11 o 
  -5  -3  12      348.23      342.73     11.61 o 
  -4  -3  12       12.47       13.17      2.85 o 
  -3  -3  12       90.05       88.58      4.61 o 
  -2  -3  12        3.70        3.13      1.44 o 
  -1  -3  12        0.22       -0.44      1.03 o 
   0  -3  12        9.59       12.85      2.41 o 
   1  -3  12       16.03       15.93      2.16 o 
   2  -3  12      143.86      149.36      6.62 o 
   3  -3  12       47.94       51.75      4.38 o 
   4  -3  12       43.47       53.51      4.66 o 
  -6  -2  12        9.68        9.56      2.02 o 
  -5  -2  12       16.15       18.00      2.22 o 
  -4  -2  12        9.47       10.71      1.76 o 
  -3  -2  12        4.11        3.39      1.41 o 
  -2  -2  12        9.74        7.80      1.43 o 
  -1  -2  12       89.12       88.52      4.08 o 
   0  -2  12       84.17       87.92      4.28 o 
   1  -2  12       12.75       12.20      1.71 o 
   2  -2  12        3.15        1.21      1.19 o 
   3  -2  12       68.00       64.77      4.18 o 
   4  -2  12       62.24       75.21      4.92 o 
   5  -2  12       22.04       27.63      3.44 o 
  -6  -1  12        4.14        2.69      1.57 o 
  -5  -1  12        2.12        2.25      1.23 o 
  -4  -1  12       46.59       41.13      2.74 o 
  -3  -1  12       34.13       28.24      2.23 o 
  -2  -1  12      132.84      135.80      4.75 o 
  -1  -1  12       56.55       51.95      2.91 o 
   0  -1  12       18.19       18.98      2.19 o 
   1  -1  12       66.03       68.98      3.47 o 
   2  -1  12        5.86        5.07      1.18 o 
   3  -1  12        6.73        9.23      1.76 o 
   4  -1  12        0.37        0.07      1.14 o 
   5  -1  12        0.25        0.32      1.44 o 
   6  -1  12       56.68       54.67      4.43 o 
  -6   0  12       52.44       49.99      4.31 o 
  -5   0  12       64.78       61.29      3.56 o 
  -4   0  12       24.06       24.80      2.21 o 
  -3   0  12       77.21       73.76      2.90 o 
  -2   0  12      192.32      196.64      5.63 o 
  -1   0  12      104.77       95.20      4.49 o 
   0   0  12      105.18      116.32      3.70 o 
   1   0  12       60.20       60.20      2.76 o 
   2   0  12      255.60      268.35      6.95 o 
   3   0  12       42.23       48.02      4.55 o 
   4   0  12       88.26       91.23      4.17 o 
   5   0  12      163.27      178.51      6.63 o 
   6   0  12       33.67       37.29      3.69 o 
  -6   1  12       17.49       24.84      2.89 o 
  -5   1  12      121.82      135.59      5.43 o 
  -4   1  12        1.17        1.78      0.90 o 
  -3   1  12       13.13       13.29      1.44 o 
  -2   1  12       21.92       21.71      2.37 o 
  -1   1  12        3.53        4.72      2.28 o 
   0   1  12       44.38       44.45      2.64 o 
   1   1  12      471.45      453.16      8.17 o 
   2   1  12       21.37       21.07      2.49 o 
   3   1  12       28.07       23.89      1.97 o 
   4   1  12       17.98       20.19      2.52 o 
   5   1  12       64.15       72.33      4.42 o 
   6   1  12        7.75        3.45      1.75 o 
  -6   2  12       22.29       23.89      2.75 o 
  -5   2  12        0.75        3.03      1.28 o 
  -4   2  12       85.45       81.89      3.23 o 
  -3   2  12        1.62        0.67      0.81 o 
  -2   2  12      223.58      223.17      5.01 o 
  -1   2  12     1362.57     1363.30     17.69 o 
   0   2  12      342.23      306.17      7.06 o 
   1   2  12       17.04       16.71      1.93 o 
   2   2  12      124.56      116.04      3.67 o 
   3   2  12       73.46       72.55      3.06 o 
   4   2  12       16.85       14.85      2.27 o 
   5   2  12       11.46        9.46      2.12 o 
   6   2  12       21.22       20.70      2.87 o 
   7   2  12       28.40       26.58      3.76 o 
  -6   3  12       14.48       22.85      3.70 o 
  -5   3  12       86.28      102.53      4.32 o 
  -4   3  12       49.58       50.43      2.98 o 
  -3   3  12        3.05       13.95      1.64 o 
  -2   3  12        3.27        3.96      0.99 o 
  -1   3  12       85.19       86.29      5.31 o 
   0   3  12       41.89       49.89      3.22 o 
   1   3  12        7.88        5.73      1.25 o 
   2   3  12       11.26       12.61      1.61 o 
   3   3  12       23.01       27.28      2.30 o 
   4   3  12      188.80      194.58      6.75 o 
   5   3  12      383.44      388.76     10.34 o 
   6   3  12        4.56        2.15      1.62 o 
   7   3  12        7.85        9.77      2.90 o 
  -5   4  12       12.84       18.90      2.28 o 
  -4   4  12       52.53       55.27      3.23 o 
  -3   4  12       25.03       23.98      2.14 o 
  -2   4  12        5.14        7.88      1.28 o 
  -1   4  12        0.00        0.01      0.67 o 
   0   4  12        0.43        0.39      0.76 o 
   1   4  12       92.15       77.98      2.82 o 
   2   4  12       77.70       83.20      4.55 o 
   3   4  12      223.66      214.11      6.09 o 
   4   4  12        2.25        2.37      1.41 o 
   5   4  12       13.60       14.61      2.40 o 
   6   4  12       28.40       31.66      4.00 o 
   7   4  12       13.30        8.17      3.51 o 
  -5   5  12        0.41        0.53      1.34 o 
  -4   5  12        1.05        2.42      1.42 o 
  -3   5  12       31.43       29.81      2.48 o 
  -2   5  12      171.70      170.22      5.16 o 
  -1   5  12      111.47      118.45      4.79 o 
   0   5  12       53.23       62.71      4.59 o 
   1   5  12        0.80        0.46      0.91 o 
   2   5  12       34.94       37.08      3.26 o 
   3   5  12      118.89      115.31      6.70 o 
   4   5  12       54.02       59.80      3.81 o 
   5   5  12        1.44        1.94      2.04 o 
   6   5  12        5.93        7.27      2.54 o 
  -4   6  12       14.49       16.50      5.12 o 
  -3   6  12       50.74       49.84      3.73 o 
  -2   6  12        3.34        1.74      1.13 o 
  -1   6  12        8.94       11.92      2.89 o 
   0   6  12      145.25      153.00      7.15 o 
   1   6  12       33.79       43.05      6.05 o 
   2   6  12       33.22       27.86      4.53 o 
   3   6  12        0.00       -1.33      2.12 o 
   4   6  12       34.75       33.59      4.25 o 
   5   6  12      173.30      175.86      8.66 o 
   6   6  12       44.54       46.87      7.19 o 
  -3   7  12        6.81       11.30      2.24 o 
  -2   7  12      102.77      111.42      6.41 o 
  -1   7  12        1.83        1.31      2.29 o 
   0   7  12       11.76       14.81      2.95 o 
   1   7  12       21.96       21.95      3.29 o 
   2   7  12       32.65       36.09      6.13 o 
   3   7  12       93.98       98.18      5.88 o 
   4   7  12      118.70      120.44      7.37 o 
   5   7  12        9.32       15.66      3.61 o 
   6   7  12       36.83       36.12      6.37 o 
  -2   8  12       15.88       14.06      4.58 o 
  -1   8  12       49.77       53.77      7.03 o 
   0   8  12       13.84       17.65      4.41 o 
   1   8  12       36.86       37.14      8.66 o 
   2   8  12       52.80       52.16      4.91 o 
   3   8  12        2.29        1.69      2.01 o 
   4   8  12       40.46       36.76      4.82 o 
   5   8  12        2.92        2.91      2.45 o 
   1   9  12       37.67       43.15      6.37 o 
   2   9  12       13.89        7.84      3.43 o 
  -2  -5  13       30.89       30.33      5.31 o 
  -1  -5  13       19.22       10.70      4.90 o 
   0  -5  13        1.70        1.80      2.31 o 
  -4  -4  13       90.64       77.14      8.50 o 
  -3  -4  13       16.02       17.30      3.61 o 
  -2  -4  13       12.80       13.86      2.73 o 
  -1  -4  13        2.23        3.79      1.76 o 
   0  -4  13       95.14       86.51      7.60 o 
   1  -4  13       41.88       46.66      3.76 o 
   2  -4  13       39.42       42.20      4.01 o 
  -5  -3  13       23.66       20.59      3.46 o 
  -4  -3  13       25.58       31.41      4.82 o 
  -3  -3  13       29.20       35.90      3.38 o 
  -2  -3  13        1.03        1.25      1.56 o 
  -1  -3  13       25.63       26.00      2.98 o 
   0  -3  13       32.93       28.49      3.14 o 
   1  -3  13       25.95       22.19      3.31 o 
   2  -3  13      135.65      139.92      6.69 o 
   3  -3  13       54.36       61.56      4.93 o 
  -5  -2  13        0.45        1.03      1.25 o 
  -4  -2  13       50.45       56.78      3.39 o 
  -3  -2  13      184.86      187.82      8.61 o 
  -2  -2  13       34.08       24.73      2.81 o 
  -1  -2  13        0.87        2.12      1.08 o 
   0  -2  13       57.71       50.11      3.20 o 
   1  -2  13      235.79      243.21      6.94 o 
   2  -2  13      195.89      194.66      6.82 o 
   3  -2  13       25.61       24.69      3.24 o 
   4  -2  13        2.43        1.80      1.65 o 
  -6  -1  13       51.73       54.72      5.04 o 
  -5  -1  13        2.90        2.20      1.29 o 
  -4  -1  13       96.34       93.92      4.12 o 
  -3  -1  13       33.64       36.06      3.26 o 
  -2  -1  13        9.32        4.07      1.47 o 
  -1  -1  13        1.86        2.74      1.11 o 
   0  -1  13       66.36       71.67      3.94 o 
   1  -1  13       18.35       19.19      1.94 o 
   2  -1  13      107.54      106.62      4.50 o 
   3  -1  13       49.11       49.77      3.37 o 
   4  -1  13       43.35       48.19      3.50 o 
   5  -1  13        1.82        4.98      1.99 o 
  -6   0  13       10.53       10.24      2.63 o 
  -5   0  13      118.47      118.30      4.71 o 
  -4   0  13       43.55       44.59      2.90 o 
  -3   0  13        0.91        0.92      0.82 o 
  -2   0  13       49.99       47.33      3.32 o 
  -1   0  13       50.07       42.58      3.13 o 
   1   0  13       69.86       63.90      3.03 o 
   2   0  13        6.36        4.47      2.08 o 
   3   0  13        8.80        8.32      1.82 o 
   4   0  13        6.79        6.54      1.77 o 
   5   0  13       49.09       57.51      4.01 o 
  -6   1  13       55.03       65.14      4.64 o 
  -5   1  13        3.14        2.28      1.20 o 
  -4   1  13       62.01       71.47      3.10 o 
  -3   1  13       47.76       46.09      2.50 o 
  -2   1  13       39.64       46.69      2.40 o 
  -1   1  13        5.40        4.74      1.42 o 
   0   1  13      133.51      143.71      4.79 o 
   1   1  13      289.78      284.77      6.30 o 
   2   1  13      205.07      227.61      6.25 o 
   3   1  13       17.99       22.30      2.26 o 
   4   1  13        8.47        6.23      2.17 o 
   5   1  13       36.95       44.64      5.62 o 
   6   1  13       84.21      105.69      5.73 o 
  -6   2  13        3.96        4.21      1.50 o 
  -5   2  13       50.15       52.68      3.31 o 
  -4   2  13        2.42        2.28      1.11 o 
  -3   2  13        6.37        8.10      1.29 o 
  -2   2  13       35.48       40.44      2.24 o 
  -1   2  13      255.51      271.55     13.54 o 
   0   2  13        1.63       -0.09      0.83 o 
   1   2  13       11.76        8.36      1.49 o 
   2   2  13        6.35        4.90      1.14 o 
   3   2  13      129.87      134.47      4.71 o 
   4   2  13      128.03      128.32      5.79 o 
   5   2  13       21.86       32.32      3.40 o 
   6   2  13        0.36        0.64      1.70 o 
  -5   3  13        2.51        4.95      1.58 o 
  -4   3  13       54.46       59.84      3.36 o 
  -3   3  13       45.06       51.75      4.36 o 
  -2   3  13        4.89        3.90      1.01 o 
  -1   3  13       10.29        9.66      1.46 o 
   0   3  13        4.52        5.71      2.27 o 
   1   3  13      127.52      122.58      4.40 o 
   2   3  13       83.38       79.47      3.54 o 
   3   3  13        1.44        1.22      1.29 o 
   4   3  13       35.18       34.87      3.23 o 
   5   3  13      196.86      206.33      7.44 o 
   6   3  13      348.44      390.70     11.06 o 
  -5   4  13       29.01       30.82      2.86 o 
  -4   4  13        6.43        8.05      1.65 o 
  -3   4  13       25.30       25.28      2.27 o 
  -2   4  13       67.25       73.72      5.22 o 
  -1   4  13      137.21      141.82      5.23 o 
   0   4  13       13.67       21.49      2.20 o 
   1   4  13      189.06      174.73      5.95 o 
   2   4  13      112.09      100.12      6.23 o 
   3   4  13       38.56       48.23      4.09 o 
   4   4  13       76.86       83.73      6.04 o 
   5   4  13       63.46       77.21      4.70 o 
   6   4  13       15.71       19.07      3.69 o 
  -4   5  13       12.42       16.29      4.56 o 
  -3   5  13       48.88       52.81      3.18 o 
  -2   5  13       22.11       22.28      2.20 o 
  -1   5  13      191.88      194.07      6.41 o 
   0   5  13       97.94       97.85      5.84 o 
   1   5  13       20.26       16.34      5.23 o 
   2   5  13       31.39       25.45      5.15 o 
   3   5  13        2.55        0.76      2.70 o 
   4   5  13      187.25      195.81      7.05 o 
   5   5  13      158.07      158.52     10.62 o 
   6   5  13       11.12       18.81      3.72 o 
  -3   6  13       47.14       55.19      4.88 o 
  -2   6  13       46.79       52.70      3.74 o 
  -1   6  13       22.56       24.18      2.62 o 
   0   6  13        0.14        1.47      1.75 o 
   1   6  13       58.37       46.75      4.20 o 
   2   6  13      113.03      121.11     11.28 o 
   3   6  13       67.83       64.51     10.54 o 
   4   6  13        0.01       -0.21      1.84 o 
   5   6  13       91.82       88.30      6.61 o 
   6   6  13       35.58       37.24      4.79 o 
  -2   7  13        2.02        3.27      1.95 o 
  -1   7  13       70.34       77.47      7.84 o 
   0   7  13       32.51       32.68      3.96 o 
   1   7  13        0.25        1.78      3.60 o 
   2   7  13       74.31       71.92      5.26 o 
   3   7  13      126.56      132.05      9.15 o 
   4   7  13      155.28      178.80     13.73 o 
   5   7  13      111.02      112.14      7.54 o 
  -1   8  13       53.57       54.91      7.19 o 
   0   8  13       49.10       48.38      6.54 o 
   1   8  13        2.09        2.39      2.18 o 
   2   8  13       91.03       98.19     10.79 o 
   3   8  13       19.05       13.24      5.23 o 
   4   8  13       27.44       32.69      7.19 o 
  -3  -4  14        0.50        0.81      2.12 o 
  -2  -4  14        3.00        2.10      1.75 o 
  -1  -4  14       38.28       39.61      4.94 o 
   0  -4  14       57.46       70.18      6.62 o 
   1  -4  14       28.92       31.03      5.03 o 
  -4  -3  14       64.24       61.43      5.91 o 
  -3  -3  14        6.96        7.59      2.16 o 
  -2  -3  14       28.71       26.23      3.18 o 
  -1  -3  14        0.00        0.55      1.34 o 
   0  -3  14       36.20       33.59      3.58 o 
   1  -3  14       72.47       78.76      4.47 o 
   2  -3  14        0.41       -0.41      1.75 o 
  -5  -2  14        3.27        3.23      1.75 o 
  -4  -2  14        2.34        0.65      1.72 o 
  -3  -2  14        0.02        0.70      1.38 o 
  -2  -2  14        7.41        6.97      1.90 o 
  -1  -2  14        2.68        2.22      1.47 o 
   0  -2  14       60.59       56.32      4.22 o 
   1  -2  14        1.28        2.63      1.40 o 
   2  -2  14      115.66      120.06      5.91 o 
   3  -2  14       66.18       61.04      4.80 o 
  -5  -1  14       37.95       39.32      3.12 o 
  -4  -1  14        3.28        6.33      2.39 o 
  -3  -1  14        6.69        6.71      5.39 o 
  -2  -1  14       18.29        9.78      2.53 o 
  -1  -1  14       15.97       16.02      2.08 o 
   0  -1  14       89.93       91.60      4.83 o 
   1  -1  14       21.06       21.96      2.47 o 
   2  -1  14        2.25        1.09      1.23 o 
   3  -1  14        3.50        4.29      1.60 o 
   4  -1  14       94.86      105.58      5.06 o 
  -5   0  14        3.08        3.66      1.43 o 
  -4   0  14       95.20      100.64      6.36 o 
  -3   0  14       52.36       49.85      4.63 o 
  -2   0  14        3.16        4.17      1.44 o 
  -1   0  14      120.25      110.88      5.05 o 
   0   0  14      103.15      120.73      5.25 o 
   1   0  14        0.96       -0.18      0.92 o 
   2   0  14       38.41       41.18      3.05 o 
   3   0  14       55.33       51.96      3.46 o 
   4   0  14       24.51       21.63      2.63 o 
   5   0  14        1.07        2.90      2.06 o 
  -5   1  14       33.08       40.83      3.00 o 
  -4   1  14       14.60       13.74      1.90 o 
  -3   1  14       45.04       40.05      2.68 o 
  -2   1  14       11.87       13.94      2.15 o 
  -1   1  14        2.69        0.90      1.41 o 
   0   1  14       14.10       15.22      2.83 o 
   1   1  14        5.13        4.35      1.31 o 
   2   1  14      133.02      137.50      5.19 o 
   3   1  14      109.95      111.42      4.64 o 
   4   1  14       11.53       12.00      2.45 o 
   5   1  14      108.74      117.66      8.82 o 
  -5   2  14       35.05       44.20      5.10 o 
  -4   2  14       33.02       38.72      3.87 o 
  -3   2  14       42.10       49.35      4.06 o 
  -2   2  14       94.93       92.69      5.68 o 
  -1   2  14        6.82        5.32      1.92 o 
   0   2  14      405.81      359.90     13.73 o 
   1   2  14      131.73      117.10      7.80 o 
   2   2  14        4.99        2.56      1.18 o 
   3   2  14        0.61       -0.35      1.09 o 
   4   2  14        0.21       -0.69      1.29 o 
   5   2  14       54.08       55.77      4.35 o 
  -5   3  14        1.13        1.31      1.27 o 
  -4   3  14        6.94        6.19      1.63 o 
  -3   3  14       13.63       16.88      2.02 o 
  -2   3  14        4.99        8.09      1.76 o 
  -1   3  14       18.44       17.86      2.86 o 
   0   3  14        5.64        4.16      1.83 o 
   1   3  14      152.82      140.41      5.58 o 
   2   3  14        6.56        6.94      1.43 o 
   3   3  14      120.20      132.46      7.65 o 
   4   3  14      162.53      147.65      6.43 o 
   5   3  14        6.23        9.73      2.40 o 
   6   3  14       17.23       11.11      2.78 o 
  -4   4  14        3.23        6.00      1.57 o 
  -3   4  14        2.17        3.80      1.32 o 
  -2   4  14       26.95       28.97      4.21 o 
  -1   4  14       28.89       29.24      2.72 o 
   0   4  14       63.32       52.90      9.07 o 
   1   4  14       44.91       37.81      3.66 o 
   2   4  14        0.02        0.58      1.84 o 
   3   4  14        4.49        4.51      1.71 o 
   4   4  14       30.70       29.01      3.21 o 
   5   4  14       39.91       45.91      3.90 o 
   6   4  14       63.65       73.93     15.53 o 
  -4   5  14       49.80       58.48      3.61 o 
  -3   5  14        4.36        2.86      1.41 o 
  -2   5  14       40.55       51.40      3.65 o 
  -1   5  14        2.73        1.98      1.29 o 
   0   5  14       61.90       70.47      4.94 o 
   1   5  14       40.91       37.26      6.86 o 
   2   5  14        3.60        6.88      2.59 o 
   3   5  14       13.43       10.00      3.28 o 
   4   5  14        1.92        3.37      2.41 o 
   5   5  14       48.55       43.66      5.23 o 
  -3   6  14        0.15       -1.53      1.56 o 
  -2   6  14       89.17      111.47     11.94 o 
  -1   6  14      205.80      234.01      9.59 o 
   0   6  14       11.75       15.50      3.02 o 
   1   6  14        0.13       -0.98      2.78 o 
   2   6  14       41.70       39.55      7.35 o 
   3   6  14      122.23      133.02     17.08 o 
   4   6  14       85.67       89.76      6.84 o 
   5   6  14       13.47       12.74      7.19 o 
  -2   7  14        0.20       -0.16      2.45 o 
  -1   7  14       16.41       17.04      3.33 o 
   0   7  14       27.29       31.77      4.04 o 
   1   7  14       49.19       56.71      8.66 o 
   2   7  14       15.76        4.41      4.41 o 
   3   7  14        5.55        2.29      3.92 o 
   4   7  14        4.41        4.77      3.43 o 
   1   8  14        7.78        3.17      2.63 o 
   2   8  14        0.77        8.99      5.07 o 
  -3  -3  15       11.12       16.39      5.64 o 
  -2  -3  15       25.48       23.96      3.28 o 
  -1  -3  15       32.72       32.93      3.74 o 
   0  -3  15        0.11        2.96      1.75 o 
   1  -3  15       63.33       57.58      6.01 o 
  -4  -2  15       25.90       30.28      4.55 o 
  -3  -2  15        0.42        0.52      1.44 o 
  -2  -2  15      167.94      144.24      7.15 o 
  -1  -2  15      171.42      178.01      7.15 o 
   0  -2  15       48.11       50.90      4.18 o 
   1  -2  15      158.68      159.97     10.60 o 
   2  -2  15       20.14       24.37      2.94 o 
  -4  -1  15       27.35       33.24      4.49 o 
  -3  -1  15       15.21       17.81      3.29 o 
  -2  -1  15       10.82       11.36      2.29 o 
  -1  -1  15       12.83       14.31      3.48 o 
   0  -1  15        3.68        3.43      1.60 o 
   1  -1  15       30.81       32.97      3.02 o 
   2  -1  15       93.29       97.16      6.11 o 
   3  -1  15        9.64        8.35      1.96 o 
  -4   0  15        3.08        1.12      1.81 o 
  -3   0  15       10.60       13.08      2.86 o 
  -2   0  15        1.69        3.59      1.81 o 
  -1   0  15       98.00       92.27      6.10 o 
   0   0  15       61.71       71.93      4.46 o 
   1   0  15        0.32       -0.10      1.03 o 
   2   0  15        6.58        4.09      1.49 o 
   3   0  15        4.88        8.76      1.94 o 
   4   0  15       84.82       84.52      5.00 o 
  -4   1  15       36.86       42.44      3.54 o 
  -3   1  15       16.42       21.81      3.57 o 
  -2   1  15        1.21        0.51      1.41 o 
  -1   1  15       14.26       14.31      4.25 o 
   0   1  15      156.40      152.13      7.58 o 
   1   1  15       46.80       50.98      3.27 o 
   2   1  15        5.74       15.97      2.19 o 
   3   1  15        4.68        3.81      1.91 o 
   4   1  15        3.16        2.39      2.45 o 
  -4   2  15       29.28       39.25      3.11 o 
  -3   2  15       96.13       87.12      6.13 o 
  -2   2  15      119.75      109.81      6.44 o 
  -1   2  15       64.17       63.36      6.78 o 
   0   2  15        0.29        0.22      1.43 o 
   1   2  15       32.72       40.48      2.93 o 
   2   2  15       55.47       64.63      3.64 o 
   3   2  15       76.24       78.64      9.25 o 
   4   2  15       13.38       16.56      2.81 o 
   5   2  15        9.49       10.68      2.60 o 
  -4   3  15        0.27        1.55      1.26 o 
  -3   3  15        7.54       12.54      2.24 o 
  -2   3  15       27.47       19.64      3.30 o 
  -1   3  15        2.82        3.45      1.75 o 
   0   3  15       92.88      113.61      6.31 o 
   1   3  15        3.14        0.80      2.45 o 
   2   3  15        0.05        0.32      1.34 o 
   3   3  15        0.03        0.56      1.56 o 
   4   3  15      122.87      110.54      5.86 o 
   5   3  15       74.98       74.72      5.14 o 
  -4   4  15        0.03        0.08      1.21 o 
  -3   4  15       44.54       51.03      4.48 o 
  -2   4  15       83.28       96.38      6.08 o 
  -1   4  15        7.08        7.84      2.33 o 
   0   4  15        9.23        6.47      5.88 o 
   1   4  15       73.46       68.48      8.83 o 
   2   4  15      103.31      106.55      7.30 o 
   3   4  15       62.41       63.07      4.40 o 
   4   4  15       83.09       94.95      5.48 o 
   5   4  15        0.07       -1.43      1.69 o 
  -3   5  15       14.52        9.56      2.22 o 
  -2   5  15       49.27       55.30      3.89 o 
  -1   5  15       14.39       20.28      3.18 o 
   0   5  15        0.56        0.82      2.78 o 
   1   5  15        2.51       -1.63      3.11 o 
   2   5  15        2.57        6.21      4.25 o 
   3   5  15        0.28        0.43      1.60 o 
   4   5  15        0.43       -0.44      1.60 o 
   5   5  15        0.02        0.40      2.42 o 
  -2   6  15       48.62       47.64      4.53 o 
  -1   6  15        0.69        2.20      2.08 o 
   0   6  15       42.59       47.56      7.68 o 
   1   6  15        3.46        0.82      3.27 o 
   2   6  15        0.44       -1.14      3.43 o 
   3   6  15        3.58        2.00      2.55 o 
   4   6  15        8.40        5.87      3.51 o 
   0   7  15        5.55        8.50      4.58 o 
   1   7  15       18.74       25.01      6.54 o 
   2   7  15       11.72        4.25      4.58 o 
   3   7  15       37.72       31.87      7.84 o 
  -2  -2  16        6.80        9.31      2.35 o 
  -1  -2  16        0.00        0.42      1.44 o 
   0  -2  16       37.08       35.95      3.90 o 
   1  -2  16      175.91      176.79      7.63 o 
  -3  -1  16        4.56        8.70      2.82 o 
  -2  -1  16       41.88       40.24      5.13 o 
  -1  -1  16      117.88      112.70      5.73 o 
   0  -1  16       19.45       24.01      5.54 o 
   1  -1  16        6.69        8.15      2.26 o 
   2  -1  16        0.01        0.73      1.47 o 
  -3   0  16        1.17        0.19      1.60 o 
  -2   0  16        3.36        3.02      1.95 o 
  -1   0  16        1.91        2.54      1.52 o 
   0   0  16       63.59       78.28      4.77 o 
   1   0  16       44.50       44.33      4.00 o 
   2   0  16       22.20       24.24      2.80 o 
   3   0  16        1.32        0.80      1.38 o 
  -4   1  16        9.25        9.27      2.86 o 
  -3   1  16        7.71        9.67      2.81 o 
  -2   1  16        4.79        8.27      2.48 o 
  -1   1  16       17.13       19.87      4.98 o 
   0   1  16       14.36       10.51      2.20 o 
   1   1  16       84.63       79.04      6.33 o 
   2   1  16        1.56        1.22      1.34 o 
   3   1  16        3.58        5.81      2.08 o 
   4   1  16       12.13       15.04      3.16 o 
  -3   2  16       20.28       15.51      3.20 o 
  -2   2  16       98.35       86.69      6.04 o 
  -1   2  16      101.75      104.47      6.39 o 
   0   2  16       47.15       59.33      6.21 o 
   1   2  16       43.97       36.07      3.35 o 
   2   2  16        0.08        0.20      1.17 o 
   3   2  16        6.84        5.66      3.25 o 
   4   2  16       15.87       10.78      4.51 o 
  -3   3  16       14.51       21.30      5.48 o 
  -2   3  16       35.74       35.79      6.54 o 
  -1   3  16       27.18       22.44      3.49 o 
   0   3  16        4.90        4.48      2.53 o 
   1   3  16       66.44       71.55      5.88 o 
   2   3  16        0.54        2.04      1.64 o 
   3   3  16       12.51       14.18      2.76 o 
   4   3  16       34.72       31.73      4.08 o 
  -3   4  16        2.18        2.76      2.00 o 
  -2   4  16        2.83        5.34      2.20 o 
  -1   4  16        2.39        5.29      2.21 o 
   0   4  16        1.61        3.07      1.78 o 
   1   4  16       48.23       48.87      7.84 o 
   2   4  16       72.45       75.80      6.54 o 
   3   4  16       17.64       18.78      3.09 o 
   4   4  16       81.19       69.17      5.07 o 
  -2   5  16        0.89        2.09      1.88 o 
  -1   5  16       25.69       26.12      3.77 o 
   0   5  16       19.70       25.50      6.21 o 
   1   5  16        0.42        3.76      4.09 o 
   2   5  16        9.21       15.04      5.88 o 
   3   5  16       18.91       26.06      3.29 o 
   4   5  16       62.29       72.22      5.83 o 
  -1   6  16        0.00        2.12      3.43 o 
   0   6  16       74.17       64.88      8.99 o 
   1   6  16       50.38       40.70      7.84 o 
   2   6  16       43.39       34.48      7.68 o 
   3   6  16       59.97       71.71      6.17 o 
  -2   0  17        1.32        0.21      1.66 o 
  -1   0  17        1.88        0.11      1.48 o 
   0   0  17        0.42        3.75      1.70 o 
   1   0  17       13.72       12.47      2.67 o 
  -2   1  17        5.70        5.23      3.68 o 
  -1   1  17        1.96        2.48      1.92 o 
   0   1  17       13.97       14.62      2.58 o 
   1   1  17       39.95       60.15      5.57 o 
   2   1  17      122.69      139.00      6.82 o 
  -2   2  17       29.50       35.33      4.37 o 
  -1   2  17       94.86       83.09      6.13 o 
   0   2  17      109.15      116.03     19.53 o 
   1   2  17      133.95      146.16      7.10 o 
   2   2  17        5.53        4.57      2.67 o 
   3   2  17        8.09       12.78      2.89 o 
  -2   3  17       12.55       15.47      3.33 o 
  -1   3  17       75.57       79.62      5.97 o 
   0   3  17        0.12        1.85      1.96 o 
   1   3  17       24.12       29.09      6.70 o 
   2   3  17       73.61       87.87      6.82 o 
   3   3  17       80.13       93.25      5.86 o 
  -1   4  17       58.47       67.71      9.23 o 
   0   4  17       33.48       34.32      7.03 o 
   1   4  17        3.63        7.68      4.74 o 
   2   4  17        3.73        4.81      2.80 o 
   3   4  17        5.82        4.10      2.47 o 
   0   5  17        4.85        2.78      3.60 o 
   1   5  17        0.41       -1.31      3.27 o 
   2   5  17       42.57       45.27      8.83 o 
                                                 
